# Supplementary material for: Auxin-induced signaling protein nanoclustering contributes to cell polarity formation
Source: Nat Commun. 2020 Aug 6;11:3914. doi: 10.1038/s41467-020-17602-w (PMC7410848; doi:10.1038/s41467-020-17602-w)
Supplement: Supplementary file 11 — Source Data [file 41467_2020_17602_MOESM11_ESM.xlsx]

## Sheet: Figure 1
Figure1E										Figure1H										Figure1J (lobe number/cell)										Figure1J (indentation width/Area)
Lobe	Indent		statistics							Lobe	Indent		Statistics							Col	fk-J79		statistics							Col	fk-J79		statistics
-0.0499294	-0.0262431		Lobe vs. indent							47.884	57.409		Lobe vs. indent							9.71429	3.2		fk-J79 vs. Col							5.38516	10.4043		fk-J79 vs. Col
-0.151216	0.0553255		Wilcoxon matched-pairs signed rank test	P value	<0.0001	****				60.787	64.985		Wilcoxon matched-pairs signed rank test	P value	<0.0001	****				8.75	3.44444		Unpaired t test with Welch's correction	P value	<0.0001	****				7.097	10.5537		Unpaired t test with Welch's correction	P value	<0.0001	****
-0.13862	-0.0149725									57.259	62.721									8.75	3.14286									5.43984	18.76
-0.115349	0.00542745									82.188	100.995									9	2.55556									4.59147	9.59698
-0.0928392	0.0571451									65.421	129.214									10.4286	2.81818									6.58539	11.3382
-0.037302	0.0687059									27.612	31.783									9.77857	2.8									5.81694	13.8734
0.251765	0.432086									42.217	42.246									9.75	2.75									5.20008	16.2181
-0.138643	-0.0816471									46.143	82.757									9.5	3.5									6.72036	18.2308
-0.0481569	0.263451									28.917	51.429									8	3.5									3.85714	15.3632
-0.152784	-0.026651									32.968	39.213									9.5	1.75									4.44926	8.54075
-0.14451	-0.101867									18.192	26.559									12	2.44444									3.85979	9.94429
-0.146486	-0.105098									55.777	84.481									10	1.5									4.69911	8.97527
-0.156612	-0.126925									50.96	79									11	1.44444									4.88647	16.3724
-0.0963765	-0.0822588									43.531	63.341									10.2	2.125									7.1557	14.4504
-0.16789	-0.137396									46.809	82.038									10.5	2.14286									5.23918	15.8493
-0.0347765	0.0262823									42.664	76.523									7	2.28571									5.9419	12.9109
-0.149365	0.0520784									73.071	83.474									10.1	2.39623									4.14286	14.3065
-0.178165	0.13138									63	83									8.6	4.66667									4.32364	11.0366
-0.180416	-0.101192									88	124									9.66667	4.875									5.00204	8.35331
-0.115569	-0.0755843									87	155									9	4.75									4.67953	11.437
-0.180282	-0.0413176									91	167									8.69231	6.5									6.6055	11.8228
-0.040902	-0.0167059									57.2	113.5									8	8.75									4.88647	10.7342
0.0008	0.184973									82.691	126.19									9.07692	5									5.77821	17.1675
-0.0606745	0.176133									71.524	85									8	5.5									3.64216	7.45356
0.0195608	0.0868549									80.705	85									9.23077	5.125									5.57875	10.3736
-0.030902	0.0485255									80.666	85									7.22222	5.33333									4.1527	7.40308
0.0115373	0.158196									75.586	85									8.37037	5.57143									3.53409	17.1083
0.0963216	0.118925									56.388	85									10.1429	5.6									4.24023	13.6392
0.0433569	0.174878									141	148									9.64286	3.6									5.02443	9.83898
0.167686	0.202816									81.436	115.771									11.0769	5.33333									4.95078	8.4278
-0.0143216	0.0486039									20.522	28.435									9.88889	4.83333									5.14286	12.7301
0.279373	0.308745									22.335	30.881									10.3333	2.75									4.15043	11.2262
0.149286	0.266039									38.892	39.315									8.75	5.5									4.422	7.76924
0.0299059	0.0903922									33.115	42.459									10.8058	5.23077									4.40943
-0.0070196	0.122918									30.203	50.429									8.76	4.76923									7.266
0.221302	0.231169									54.863	59.84									9.32	4.5									3.07543
0.053349	0.0656314									36.984	39.365									8.5	4									5.838
0.0158274	0.149059									37.239	28.491									7.4	5.85714									5.575
0.0260941	0.1192									42.029	50.423									7.6	3.72727
-0.016251	0.00488627									30.039	53.266									6	3.5
0.0837333	0.147271									37.27	51.832									7	5.4
0.453859	0.587882									27.598	35.792									6.5	2.63636
-0.165663	0.472573									22.489	30.466									6	3.45454
-0.0065569	0.823922									18.683	25.348									7	7.57143
0.123082	0.189349									20.746	31.681										6
0.0505961	0.550376									21.86	32.224										4.22727
0.0694902	0.258792									17.441	30.214										4.96296
0.0733804	0.399576									40.123	52.779										4.72414
0.369404	0.450839									26.078	51.408										5.57895
0.379098	0.5736									23.721	56.31										4.67413
0.47651	0.541145									30.477	51.986
0.379231	0.595404									23.61	52.278
0.553592	0.673333									50.06	86.067
0.618596	0.671122									42.51	57.087
0.566557	0.586525									25.429	36.361
0.561176	0.603514									25.321	45.862
0.67018	0.75618									36.902	47.006
0.512478	0.659624									37.059	49.775
0.759333	0.809365									37.139	42.574
0.722212	0.760933									32.08	49.283
-0.324533	0.298886									59.734	94.412
-0.0674902	0.621851									53.435	74.549
-0.16669	0.621129									51.872	72.33
-0.0939451	0.458925									74.082	107.872
0.0442902	0.141396									46.683	72.467
0.0764784	0.157827									51.409	88.915
0.0164941	0.0814039									57.837	61.803
0.0488549	0.0743529									48.145	87.734
0.0554431	0.133961									49.783	88.383
0.0723686	0.101224									52.954	96.728
-0.0417569	0.0178118									109.596	128.469
0.128557	0.165318									83.472	114.567
-0.320722	-0.176478									62.349	101.317
-0.0033333	0.179875									54.872	96.337
-0.0080471	0.168212									52.457	83.854
-0.179247	0.116471									60.522	65.741
-0.141302	0.104463									36.276	76.244
-0.30091	0.0352941									55.87	96.82
-0.25469	0.089098									53.012	99.349
-0.16789	0.0281569									51.474	96.93
-0.0786039	0.0781098									61.161	93.006
0.0711843	0.0867608									43.992	67.535
-0.0601098	0.143035									30.747	75.618
0.0378824	0.180447									34.269	58.821
0.0215922	0.114125									68.648	87.841
0.0178118	0.190722									77.915	104.702
0.0916471	0.109263									58.973	119.285
-0.213655	0.0235451									79.974	123.642
-0.0799686	0.109725									115.934	119.309
-0.0772863	0.164282									49.974	96.957
0.072651	0.115655									69.918	103.678
0.0197098	0.0856157									49.341	85.47
0.0788235	0.152455									51.134	78.353
0.120863	0.182745									34.452	78.723
-0.0379608	0.0949098									51.985	58.752
0.0291922	0.123859									57.108	86.659
0.0031451	0.0524078									70.708	87.549
0.058102	0.170949									64.112	85.799
0.0649569	0.0720863									48.143	68.529
-0.118133	-0.0442902									53.852	83.89
-0.0054431	0.0728941									43.999	54.472
-0.144729	0.0633804									76.033	78.105
0.0670902	0.10291									68.01	80.841
-0.0502667	-0.0097882									67.646	92.995
0.0665412	0.159161									74.559	74.924
-0.0883843	0.145631									36.38	60.621
-0.012902	0.0614823									59.294	75.465
-0.0702902	0.0973726									73.615	74.635
-0.0060471	0.121239									34.854	59.683
-0.0560941	0.0314902									57.803	67.223
-0.0433804	0.169875									74.253	78.075
-0.110902	0.123169									36.109	47.48
-0.0376706	-0.0236706									34.738	54.02
-0.0446745	0.0648									42.683	44.146
0.0149569	0.0265647									31.851	42.216
0.0174667	0.050149									22.992	38.689
-0.0133176	0.130502									27.181	34.82
-0.003749	0.0157961									23.67	41.435
0.0262588	0.148337									31.79	41.192
0.086902	0.159843									22.707	28.362
-0.0052549	0.00534902									30.613	58.615
-0.113718	-0.0006824									31.295	44.889
-0.0481804	0.104596									30.808	37.097
0.0352235	0.162533									30.894	39.223
0.141882	0.199969									40.615	41.997
0.139647	0.18411									36.25	46.178
0.0803608	0.180643									35.3	48.715
0.132259	0.163325									33.368	45.584
0.0818039	0.167749									23.042	34.412
-0.0206039	0.159357									26.229	40.616
0.0798745	0.174612									30.018	45.236
-0.0901961	-0.0391137									29.358	41.495
-0.0208784	0.00608627									23.373	29.461
0.0566745	0.101318									23.595	29.969
0.036698	0.0727686									25.641	26.101
-0.0007451	0.0739451									19.804	25.342
-0.113584	-0.0181725									19.013	26.628
0.102659	0.127812
0.0498588	0.132306
0.0319294	0.0822353
-0.102431	0.0246039
-0.0325804	0.0915373
0.0180314	0.0823373
0.0472706	0.127773
-0.0667765	0.0957882
0.0232235	0.10411
-0.0126039	0.129208
0.0164314	0.155741
-0.0421333	0.125671
0.101788	0.217255
-0.0050039	0.144039
-0.008949	0.101569
0.0249176	0.109945
0.0536863	0.0888863
-0.278486	0.0679922
-0.0008235	0.101255
0.102761	0.186541
0.0931686	0.130282
0.101827	0.163647
0.0699059	0.115725

## Sheet: Figure 2
Figure 2B											Figrue 2D											Figure 2F												uncropped Figure 2G
Col	CTR_wei8tar2	IAA_wei8tar2		statistics	Kruskal-Wallis test						Col	CTR_fk-J79	IAA_fk-J79		statistics	One-way ANOVA						CTR_Col	IAA_Col	CTR_fk-J79	IAA_fk-J79		statistics	Kruskal-Wallis test																				Andibody: antiGFP antibody
-0.290478	-0.443294	-0.2744									-0.3267	-0.60356	-0.55136									8	8	5	6									Andibody: antiROP6 antibody
-0.162016	-0.703937	-0.413294		Dunn's multiple comparisons test	Significant?	Summary	Adjusted P Value				-0.29156	-0.5823	-0.39234		Tukey's multiple comparisons test	Significant?	Summary	Adjusted P Value				5	10	3	3		Dunn's multiple comparisons test	Significant?	Summary	Adjusted P Value
-0.367749	-0.720674	-0.322243									-0.30651	-0.57523	-0.49171									5	6	7	5
-0.187082	-0.729404	-0.45098		Col vs. CTR_wei8tar2	Yes	****	<0.0001				-0.22722	-0.39136	-0.44278		Col vs. CTR_fk-J79	Yes	****	<0.0001				7	8	6	5		CTR_Col vs. IAA_Col	Yes	*	0.0122
-0.268322	-0.710439	-0.521278		Col vs. IAA_wei8tar2	Yes	****	<0.0001				-0.16209	-0.57443	-0.63288		Col vs. IAA_fk-J79	Yes	****	<0.0001				6	5	5	3		CTR_Col vs. CTR_fk-J79	Yes	****	<0.0001
-0.27491	-0.684471	-0.498212		CTR_wei8tar2 vs. IAA_wei8tar2	Yes	****	<0.0001				-0.22176	-0.48423	-0.74264		CTR_fk-J79 vs. IAA_fk-J79	No	ns	0.9253				5	7	8	3		CTR_Col vs. IAA_fk-J79	Yes	****	<0.0001
-0.435365	-0.4188	-0.390275									-0.22306	-0.49547	-0.49755									7	11	5	4		IAA_Col vs. CTR_fk-J79	Yes	****	<0.0001
-0.304839	-0.736251	-0.514227									-0.21625	-0.464	-0.3087									7	9	5	6		IAA_Col vs. IAA_fk-J79	Yes	****	<0.0001
-0.366196	-0.670023	-0.387773									-0.22013	-0.56973	-0.60738									5	9	10	4		CTR_fk-J79 vs. IAA_fk-J79	No	ns	0.8858																	HYD_ROP6
-0.394628	-0.720141	-0.384282									-0.14879	-0.52132	-0.3647									5	8	5	5
-0.358047	-0.632306	-0.529082									-0.32202	-0.48351	-0.24304									7	6	8	4
-0.315561	-0.544031	-0.270674									-0.10243	-0.39779	-0.35218									8	9	5	4
-0.288651	-0.515922	-0.292047									-0.32027	-0.45268	-0.71275									9	7	7	9
-0.439569	-0.586228	-0.421545									-0.21507	-0.31198	-0.46275									7	8	5	3
-0.362949	-0.564322	-0.436078									-0.36965	-0.4274	-0.47802									6	9	4	7
-0.438659	-0.534369	-0.346086									-0.36556	-0.47361	-0.44896									6	5	6	6
-0.332	-0.660761	-0.390996									-0.23064	-0.56838	-0.50258									7	7	5	4
-0.3504	-0.70578	-0.556494									-0.22302	-0.23616	-0.46402									8	8	1	2
-0.245953	-0.619396	-0.490353									-0.22524	-0.26275	-0.30379									6	9	3	3							Active ROP6
-0.336737	-0.523671	-0.540996									-0.2007	-0.31929	-0.32245									7	8	1	7
-0.222761	-0.488361	-0.562816									-0.19947	-0.31108	-0.26364									8	10	3	9
-0.167474	-0.492533	-0.36949									-0.23558	-0.39629	-0.76438									8	9	4	2
-0.198682	-0.737294	-0.477796									-0.23528	-0.45747	-0.6002									9	8	5	1
-0.175208	-0.701404	-0.411772									-0.25318	-0.46297	-0.33333									5	7	2	4
-0.206949	-0.773741	-0.413255									-0.26903	-0.35911	-0.33322									6	9	1	1
-0.196502	-0.738612	-0.398533									-0.10545	-0.46184	-0.48635									7	7	4	4
-0.236141	-0.732753	-0.580973									-0.23316	-0.28962	-0.43464									7	5	8	3
-0.202596	-0.582039	-0.562212									-0.11584	-0.44735	-0.6433									6	11	5	2
-0.215012	-0.605506	-0.489945									-0.11109	-0.38509	-0.35003									5	9	4	10																						HYD_LC
-0.158149	-0.656565	-0.29429									-0.21496	-0.39366	-0.58622									8	7	1	2
-0.214753	-0.751914	-0.388996									-0.10334	-0.40956	-0.48685									7	8	2	3
-0.274557	-0.73782	-0.2248									-0.2143	-0.38171	-0.53197									8	9	3	3
-0.262212	-0.721498	-0.371678									-0.25723	-0.43642	-0.40155									7	9	4	2
-0.211341	-0.640196	-0.271616									-0.22144	-0.48347	-0.33956									10	8	5	2
-0.175977	-0.646094	-0.322635									-0.18809	-0.43288	-0.60486									5	10	4	2
-0.207247	-0.607208	-0.295027									-0.26689	-0.49929	-0.50016									6	9	4	2
-0.21538	-0.514078	-0.316157									-0.16667	-0.31438	-0.47811									8	5	6	3
-0.163075	-0.687004	-0.342698									-0.13267	-0.37995	-0.43322									6	10	11	4							total ROP6
-0.217224	-0.67309	-0.362714									-0.12308	-0.33906	-0.22975									7	6	4	5
-0.196518	-0.363514	-0.317467									-0.16328	-0.30843	-0.30715									7	6	5	7
-0.303247	-0.369773	-0.297749									-0.16768	-0.34198	-0.32862									7	10	4	15
-0.256784	-0.433545	-0.390118									-0.17575	-0.46824	-0.33463									8	8	4	4
-0.253357	-0.489043	-0.386172									-0.15977	-0.44885	-0.3668									7	6	5	5
-0.202251	-0.527608	-0.447702									-0.09354	-0.40678	-0.64328									5	9	3	13
-0.201969	-0.517576	-0.432635									-0.26248	-0.37067	-0.40146									7	8	4	6
-0.238996	-0.566588	-0.356541									-0.18812	-0.42303	-0.60657									8	9	3	7
-0.261906	-0.428816	-0.330533									-0.24553	-0.49106	-0.49089									11	7	2	5
-0.261286	-0.687388	-0.249474									-0.30311	-0.43199	-0.44645									9	6	3	7
-0.261686	-0.483631	-0.469294									-0.24309	-0.39408	-0.4802									8	7	6	8
-0.22429	-0.521718	-0.379067									-0.22619	-0.21293	-0.53401									8	8	5	2
-0.171302	-0.32822	-0.451584									-0.13584	-0.23745	-0.45432									7	8	4	2
-0.209396	-0.389718	-0.37229									-0.17912	-0.28694	-0.40325									6	8	4	5
-0.195137	-0.346635	-0.379137									-0.23808	-0.27592	-0.6323									6	8	10	7
-0.211059	-0.284604	-0.284502									-0.15652	-0.33181	-0.45453									7	8	5	5
-0.213835	-0.299733	-0.493153									-0.21394	-0.39058	-0.33778									5	7	18	2
-0.199898	-0.339216	-0.307569									-0.26916	-0.44843	-0.4946									8	7	6	4
-0.298384	-0.317867	-0.529294									-0.21626	-0.35682	-0.40078									6	8	3	3																							NaCl_ROP6
-0.243396	-0.620643	-0.385498									-0.25871	-0.41842	-0.45727									5	8	3	2
-0.228	-0.526996	-0.467404									-0.18704	-0.38702	-0.5222									7	8	2	3
-0.236463	-0.631867	-0.603867									-0.2991	-0.48646	-0.42071									8	8	3	1
-0.274071	-0.447012	-0.582078									-0.28842	-0.41116	-0.20416									9	8	6	4
-0.323012	-0.622	-0.290878									-0.2226	-0.47649	-0.4446									6	7	5	3
-0.192784	-0.518447										-0.29933	-0.37664	-0.48818									8	9	6	4
											-0.27544	-0.52285	-0.39802									7	9	6	5
											-0.24457	-0.44265	-0.18465									6	7	2	6
											-0.28063	-0.36208	-0.31333									5	8	4	3
											-0.2862	-0.2418	-0.42247									8	10	4	4
											-0.2257	-0.47235	-0.35508									9	8	8	2
											-0.28987	-0.55436	-0.24433									7	6	6	4
											-0.20805	-0.48459	-0.38376									7	6	3	2
											-0.1312	-0.31277	-0.65538									5	8	4	2
											-0.01553	-0.5581	-0.3082									7	9	7	4
											-0.11804	-0.43824	-0.39283									7	7	5	5
											-0.20929	-0.52702	-0.50264									4	8	5	7
											-0.28915	-0.50168	-0.4788									8	9	2	5
											-0.21762	-0.46061	-0.30644									7	9	2	5
											-0.24162	-0.44056	-0.45517									8	8	4	4
											-0.24829	-0.42882	-0.48569									5	9	7	1
											-0.18794	-0.57351	-0.32206									7	7	6	3
											-0.09973	-0.53501	-0.22821									7	8	3	3
												-0.52669	-0.32341									7	9	5	5
												-0.44156	-0.28067									8	7	4	3
												-0.46493	-0.50564									6	7	7	3
												-0.43937	-0.27276									5	8	3	2
												-0.49158	-0.44786									7	9	4	2																							NaCl_LC
												-0.51508	-0.37898									9	8	5	2
												-0.47601	-0.43989									7	10	5	3
												-0.49649	-0.48758									9	6	3	5
												-0.45317	-0.4049									7	7	5	3
												-0.48336	-0.35462									6	8	2	2
												-0.38285	-0.30835									8	7	4	5
												-0.43177	-0.37028									8	6	2	3
												-0.42515	-0.28553									8	10	7	3
												-0.38828	-0.34005									7	7	2	1
												-0.54397	-0.37115									8	10	3	1
												-0.45471	-0.60364									6	8	4	2
												-0.43036	-0.52968									8	7	2	5
												-0.47534	-0.53278									7	7	3	7
												-0.44624	-0.41002									7	8	3	3
													-0.49155									6	10	8	8
													-0.52379									7	10	4	2
													-0.34115									5	8	3	1
													-0.39951									8	8	2	2
													-0.36579									7	6	2	2
													-0.55644									9	9	9	4
													-0.39032									7	8	3	6
													-0.50442									7	6	5	4
													-0.40658									6	8	3	2
													-0.49652									6	7	6	3
													-0.5897											5	3
													-0.3586											6	2
													-0.48301											10	5
													-0.45395											4	3
																								7	3
																								8	5
																								2	4
																								2	5
																								4	4
																								2	3
																								5	12
																								6	3
																								15	8
																								17	13
																								5	9
																								6	6
																								12	4
																								5	4
																								2	4
																								3	5
																								8	7
																								5
																								3
																								5
																								4
																								2
																								2
																								3
																								3
																								3
																								5
[truncated: 1 more columns]

## Sheet: Figure 3
Figure 3C												Figure 3E												Figure 3F												Figure 3H
CTR_DMSO	IAA_DMSO	CTR_mβCD	IAA_mβCD		statistics	two-way ANOVA						CTR_DMSO	IAA_DMSO	CTR_mβCD	IAA_mβCD		statistics	Kruskal-Wallis test						CTR_DMSO	IAA_DMSO	CTR_mβCD	IAA_mβCD		statistics	two-way ANOVA						0 degree	90 degree		statistics
1.13501	0.939392	1.08978	1.25122									43.76	50.7	41.45	35.39									0.18663	0.00418768	0.0118655	0.199265									0.289585	0.0605314		90 degree vs. 0 degree
1.0925	0.951752	1.18735	1.20111		Tukey's multiple comparisons test	Significant?	Summary	Adjusted P Value				41.45	54.28	33.25	21.44		Dunn's multiple comparisons test	Significant?	Summary	Adjusted P Value				0.322035	0.0486055	0.346969	0.0486734		Tukey's multiple comparisons test	Significant?	Summary	Adjusted P Value				0.145582	0.0770143		Paired t test	P value	<0.0001	****
1.16238	0.943756	1.04987	1.04636									40.23	46.79	51.11	40.3									0.930196	0.00335155	0.0165862	0.205566									0.0942507	-0.344929
1.19522	1.01297	1.06186	1.26694		CTR:DMSO vs. CTR:mCD	Yes	****	<0.0001				42.27	42.36	50.93	22.09		CTR_DMSO vs. IAA_DMSO	Yes	**	0.0036				0.0265489	0.0288632	0.299954	0.00759468		CTR:DMSO vs. CTR:mCD	Yes	****	<0.0001				0.180316	0.136365
1.22641	1.01126	1.03787	0.90329		CTR:DMSO vs. IAA:DMSO	Yes	****	<0.0001				38.9	43.24	50.42	45.79		CTR_DMSO vs. CTR_mβCD	Yes	***	0.0003				0.0494594	0.0473163	0.303679	0.0599835		CTR:DMSO vs. IAA:DMSO	Yes	****	<0.0001				0.459812	0.163263
1.21381	1.08048	1.13782	0.937134		CTR:DMSO vs. IAA:mCD	Yes	*	0.0136				40.77	46.87	42.84	44.11		CTR_DMSO vs. IAA_mβCD	Yes	****	<0.0001				0.00950794	0.616188	0.0177042	0.00269087		CTR:DMSO vs. IAA:mCD	Yes	****	<0.0001				0.372094	-0.0892767
1.05328	0.999664	1.14752	0.90918		CTR:mCD vs. IAA:DMSO	Yes	****	<0.0001				53.54	55.9	34.93	32.16		IAA_DMSO vs. CTR_mβCD	Yes	****	<0.0001				0.00347124	0.137989	0.0245647	0.318967		CTR:mCD vs. IAA:DMSO	Yes	****	<0.0001				0.205903	-0.150393
1.05393	1.00952	1.06113	1.04413		CTR:mCD vs. IAA:mCD	No	ns	0.1327				54.53	58.06	44.3	29.3		IAA_DMSO vs. IAA_mβCD	Yes	****	<0.0001				0.00240972	0.263341	0.030825	0.127693		CTR:mCD vs. IAA:mCD	No	ns	0.995				0.0812924	-0.0963234
1.11984	1.0155	1.08508	0.854492		IAA:DMSO vs. IAA:mCD	Yes	****	<0.0001				38.01	57.26	47.38	41.27		CTR_mβCD vs. IAA_mβCD	No	ns	>0.9999				0.0140566	0.0213131	0.00865786	0.179645		IAA:DMSO vs. IAA:mCD	Yes	****	<0.0001				0.222892	0.0172544
1.13364	0.913452	1.01733	1.07391									39.84	55.92	36.85	41.43									0.0480965	0.092857	0.313701	0.0180748									0.214299	-0.117183
1.15686	0.887482	1.10693	1.05264									44.07	61.85	36.06	43.77									0.0215682	0.0376843	0.0569366	0.0264785									0.108949	-0.0877142
1.17038	0.910645	1.09274	1.09723									42.56	57.08	43.89	39.69									0.00162546	0.055739	0.0802791	0.0082758									0.251441	0.0283824
1.14478	0.93399	1.0882	1.19061									39.45	51.73	45.52	26.38									0.0103238	0.0229661	0.144761	0.193763									0.0286112	-0.042552
1.01099	0.980194	1.1424	1.23953									53.56	50.76	41.52	25.04									0.0133471	0.00451546	0.0086868	0.0884327									0.0363369	0.0282054
1.0712	0.894806	1.12393	1.25153									50.22	58.63	41.31	23.53									0.215753	0.00985992	0.0482379	0.0268253									0.202076	0.113439
1.00967	0.91156	1.21063	1.19083									52.85	57.13	36.6	38.83									0.0782077	0.0348924	0.0715118	0.124982									0.0282159	-0.159474
1.035	0.963501	1.09918	1.30402									52.17	50.97	45.83	24.15									0.00434623	0.0301625	0.0879196	0.305398									0.0314434	0.00031356
1.04489	0.950806	1.11795	1.08017									54.18	49.29	45.43	38.34									0.00849182	0.000788223	0.00452827	0.0296925									0.415265	0.015493
1.08099	0.997498	1.15817	1.12552									49.31	51.01	45.35	37.64									0.107035	0.141224	0.0140101	0.460774									0.470063	-0.245897
1.0166	0.96167	1.14572	1.05508									55.75	52.35	44.31	39.11									0.243379	0.26945	0.0512883	0.0133667									0.159121	-0.197812
0.98819	0.991119	1.27209	1.056									56.64	50.53	34.93	25.18									0.0105511	0.0359108	0.0507201	0.0959194									0.0363369	0.0282054
1.08853	1.06589	1.2117	1.14511									50.69	50.39	40.3	24.95									0.013116	0.0589037	0.0732502	0.134571									0.54595	-0.0410394
0.977386	0.930023	1.2157	1.08417									58.5	57.88	40.48	34.43									0.168261	0.00848506	0.0608174	0.000796253									0.150175	0.0768584
1.01364	0.987457	1.28351	1.21481									56.57	55.85	32.3	23.28									0.0527283	0.0768893	0.183048	0.119161									0.236453	0.0745644
0.958801	0.965088	1.15475	1.22229									60.21	51.89	45.88	35.2									0.0819649	0.0455297	0.116531	0.0584281									0.403342	-0.0909924
1.10391	0.977936	1.2049	1.15006									43.41	51.69	36.55	36.82									0.0335711	0.00574232	0.094963	0.0617364									0.596932	-0.219578
1.12766	0.979309	1.25803	1.15839									39.81	49.26	30.63	41.11									0.0848935	0.380386	0.0124522	0.214375									0.422629	-0.0913688
1.10263	1.03784	1.19321	1.19922									47.19	48.67	34.14	37.97									0.0444096	0.445225	0.00412988	0.0745386									0.313868	-0.101551
1.09763	1.03595	1.21973	1.21786									47.42	47.21	35.78	34.37									0.0303884	0.0218007	0.00714751	0.099815									0.567749	-0.131026
1.12906	1.0173	1.32822	1.34051									43.2	49.15	31.12	20.05									0.018518	0.290221	0.0218563	0.067462									0.165892	-0.0706327
0.93219	1.07968	1.32822	1.383									54.76	49.6	27.09	16									0.0574285	0.00624679	0.156732	0.439703									0.383338	-0.139774
0.959045	1.04129	1.38147	1.03943									53.58	47.74	24.92	51.11									0.00981133	0.0541848	0.0505561	0.0334227									0.14855	-0.0223303
0.996521	0.98819	1.23761	1.01962									51.81	56.92	35.59	49.88									0.0615476	0.0965394	0.034763	0.168248									0.377505	-0.0937678
1.04028	0.990631	1.28995	1.22998									55.21	54.51	30.24	34.72									0.0188953	0.0208438	0.017277	0.268778									0.134376	-0.0563614
1.01724	0.955902	1.2005	1.08176									57.12	53.34	36.92	37.53									0.0181983	0.00309342	0.0117931	0.0120426									0.14614	-0.0982587
1.1044	0.975403	1.18445	1.06366									49.79	55.37	41.79	51.75									0.00697152	0.209565	0.0123447	0.154269									0.300973	-0.0974513
1.13251	0.995056	1.27481	1.15683									44.62	54.95	35.33	43.7									0.0407499	0.0816192	0.13591	0.117361									0.0667753	0.00321354
1.18298	1.07932	1.23505	1.16959									40.56	47.91	39.46	39.67									0.0125662	0.118393	0.10591	0.00673937									0.0229499	0.0139773
1.13605	0.990265	1.33731	1.00476									42.53	51.82	29	49.86									0.118488	0.32452	0.101756	0.089575									0.244806	-0.168827
1.18222	1.1181	1.25098	1.06613									39.64	41.92	39.34	46.22									0.00989237	0.00881291	0.101965	0.118274									0.090883	-0.222506
1.20596	1.13385	1.1936	1.26471									37.39	37.37	32.79	32.2									0.271532	0.0114752	0.0373281	0.0598345									0.0252408	-0.151664
1.15112	0.94574	1.198	1.15961									44.03	51.08	44.18	37.12									0.112939	0.0776936	0.0386666	0.0919553									0.363694	0.127835
1.11874	1.02387	1.25815	1.3345									36.48	35.74	38.25	29.49									0.151729	0.0137553	0.0629635	0.0132154									0.0506454	0.00912241
1.15463	0.862701	1.26108	1.22922									36.68	56.71	35.54	40.94									0.10844	0.0235565	0.0174968	0.0124318									0.191676	0.100777
1.17923	1.12903		1.36569									41.2	35.27		29.77									0.00288961	0.0318968	0.439403	0.022465									0.213305	-0.0523505
1.21628	0.952362		1.1091									32.07	52.14		48.31									0.00542725	0.21991	0.0656399	0.0186183									0.322975	-0.138083
1.15903	1.01178		1.10095									35.78	49.48		40.45									0.122484	0.0176009	0.00964318	0.00444864									0.241663	0.171844
1.26892	1.12708		1.30704									31.99	33.76		30.86									0.00826805	0.0107644	0.0434235	0.0737421									0.179485	-0.0413006
1.0448	1.22229											50.24	30.04											0.00562062	0.0913416	0.156397	0.0400152									0.0187796	-0.0919551
1.00967	1.0863											51.8	47.46											0.0036416	0.0383769	0.335101	0.0997732									0.128649	0.0971082
1.18027	1.09695											40.92	44.4											0.0370318	0.128222	0.135057	0.0777766									0.236428	-0.0442985
1.15585	1.02197											40.49	49.09											0.00816313	0.00881038	0.0571851	0.0452608									0.197448	-0.0243287
0.973236	0.989441											57.29	55.68											0.361577	0.0710374	0.0589649	0.00707977									0.211842	-0.0825466
0.950562	1.03198											54.67	51.91											0.00612885	0.0164742	0.42593	0.082398									0.196412	-0.0365116
1.16397	0.980499											41.73	57.77											0.0333021	0.172581	0.0391547	0.0469297									0.108186	-0.0149683
1.1525	0.977814											41.29	61.07											0.062167	0.376711	0.0533863	0.0990043									0.105607	-0.05531
1.13413	1.04837											28.91	55.05											0.146983	0.00136707	0.071283	0.0516991									0.152785	-0.0574122
1.18967	1.06882											32.21	54.42											0.046317	0.0215569	0.0313217	0.0306412									0.391213	-0.0604355
1.09293	0.988525											38.52	54											0.0304549	0.0266626	0.133576	0.00465372
1.08569	1.08798											45.27	49.81											0.00397985	0.0173799	0.611603	0.00197079
1.07761	0.953857											46.3	56.86											0.0110622	0.0030767	0.049312	0.210917
1.18088	0.953522											40.56	56.09											0.0092812	0.0320311	0.185721	0.09923
1.06384	0.971527											51.21	50.7											0.0526448	0.112635	0.00878543	0.0416497
1.06851	0.9729											50.68	57.76											0.00186743	0.00609984	0.0365219	0.0159713
0.949432	0.957245											54.16	57.75											0.00651865	0.0129569	0.273284	0.254333
0.957764	1.00372											55.04	57.06											0.0599616	0.00378633	0.0483332	0.282829
0.957672	0.978638											55.92	53.51											0.0323489	0.047575	0.0149571	0.148017
1.12637	1.05023											38.82	52.76											0.0249177	0.162024	0.242762	0.29506
1.11392	1.09271											39.77	36.01											0.091462	0.0793695	0.10845	0.0645009
1.17099	1.03555											38.77	42.97											0.0888401	0.0413584	0.0253173	0.0253372
1.09247	0.999573											46.45	48.97											0.0144776	0.0854835	0.298275	0.0108621
1.064												47.59												0.0669678	0.303346	0.032029	0.00633686
																								0.0700796	0.0886442	0.0235641	0.0145087
																								0.0179189	0.131798	0.0284397	0.033317
																								0.018887	0.0952437	0.208221	0.0124951
																								0.196227	0.118417	0.0157182	0.267624
																								0.0244975	0.00945371	0.224467	0.0350785
																								0.161054	0.0575568	0.16998	0.816119
																								0.211098	0.0189742	0.0319699	0.0664044
																								0.0887795	0.0106125	0.33576	0.00582148
																								0.160772	0.0322485	0.221658	0.0694495
																								0.0409213	0.0124658	0.107797	0.0145693
																								0.0480395	0.00345694	0.0718916	0.0066106
																								0.202763	0.0970173	0.00279665	0.0903808
																								0.00291401	0.0151525	0.00213442	0.260824
																								0.116926	0.13824	0.308557	0.0626897
																								0.0487488	0.0173654	0.0699266	0.0970447
																								0.0484069	0.044514	0.202058	0.217326
																								0.0212083	0.426904	0.0480808	0.0149592
																								0.00243217	0.12813	0.128608	0.0576783
																								0.00110722	0.0738332	0.031547	0.350057
																								0.201735	0.0838092	0.0161249	0.149093
																								0.0791968	0.0486238	0.0705218	0.730531
																								0.0164104	0.00434329	0.0573094	0.163182
																								0.0746662	0.0794757	0.0206439	0.102981
																								0.0171176	0.105356	0.175016	0.0884461
																								0.108558	0.0537008	0.40725	0.0100289
																								0.0491046	0.135513	0.0020775	0.246199
																								0.121286	0.161764	0.435001	0.0424852
																								0.080587	0.122123	0.101846	0.157187
																								0.0320839	0.0208827	0.139169	0.0133018
																								0.00781919	0.0160088	0.092937	0.0322621
																								0.0630558	0.0171879	0.126646	0.057497
																								0.139794	0.0278676	0.0237675	0.00857115
																								0.680667	0.00417028	0.0249715	0.000743313
																								0.0848958	0.00100494	0.0476008	0.00540723
																								0.0208614	0.0219458	0.178514	0.133796
																								0.417671	0.0930708	0.175008	0.0510058
																								0.0815163	0.123087	0.0927606	0.0821482
																								0.00350906	0.0194578	0.176899	0.0205337
																								0.0203507	0.0403988	0.123272	0.0231956
																								0.0410293	0.0446655	0.0383467	0.316541
																								0.0011836	0.0390867	0.0702262	0.100375
																								0.00272636	0.0038615	0.0884882	0.210408
																								0.0163084	0.0821416	0.0616054	0.346429
																								0.0177367	0.00241538	0.0526206	0.0109122
																								0.00649949	0.0247234	0.203686	0.103618
																								0.0263552	0.00741116	0.0867091	0.0591577
																								0.00250892	0.0884932	0.0767078	0.37857
																								0.0215334	0.0438853	0.359665	0.20841
																								0.047763	0.0164019	0.262077	0.143671
																								0.0151909	0.239294	0.189474	0.105651
																								0.00645212	0.029304	0.0162539	0.0288397
																								0.00859217	0.0411788	0.156463	0.136946
																								0.0378202	0.00641481	0.0712113	0.00391465
																								0.0312802	0.00439855	0.0156802	0.0924571
																								0.340741	0.222344	0.115898	0.0125097
																								0.119511	0.0575275	0.332451	0.186866
																								0.00578045	0.199799	0.233018	0.44492
																								0.050827	0.0358343	0.146714	0.0630626
																								0.00419559	0.102238	0.119023	0.140304
																								0.00440035	0.278327	0.0375676	0.00682382
																								0.0391624	0.027763	0.499092	0.0800993
																								0.0279999	0.140631	0.21026	0.069302
																								0.0213435	0.0417092	0.140332	0.0661256
																								0.0150473	0.0216027	0.066724	0.257686
																								0.00382453	0.0831875	0.042707	0.216143
																								0.027837	0.0829418	0.280719	0.0310321
																								0.0155786	0.0148005	0.0777277	0.168733
																								0.0029839	0.0985224	0.0041133	0.106045
																								0.00135154	0.146887	0.121164	0.0646117
																								0.0456368	0.161715	0.0734055	0.0631269
																								0.0968765	0.17835	0.06643	0.103031
																								0.054436	0.0928688	0.0145918	0.0689344
																								0.00596448	0.247676	0.0366679	0.0661548
																								0.0419275	0.0199971	0.0239772	0.116011
																								0.0013515	0.146071	0.0948025	0.129106
																								0.0131902	0.0174097	0.67936	0.0103901
																								0.0723795	0.00324959	0.00350958	0.0805858
																								0.544629	0.0565525	0.0197907	0.0170669
																								0.0301875	0.0153075	0.1006	0.0223618
																								0.0551925	0.0210337	0.0653326	0.0848083
																								0.0332707	0.0329996	0.309604	0.191271
																								0.037381	0.00653525	0.0105993	0.0943676
																								0.0388429	0.17741	0.0502932	0.000794239
																								0.0493449	0.0160018	0.488835	0.0218714
																								0.0213312	0.216619	0.0709181	0.200581
																								0.0748485	0.142632	0.27192	0.20807
																								0.0970507	0.00101441	0.0782334	0.0312028
																								0.0417661	0.244524	0.106507	0.01737
																								0.0727389	3.23633e-05	0.505192	0.0343896
																								0.0243671	0.18346	0.0306129	0.0334765
																								0.0241796	0.0404079	0.522174	0.0990897
																								0.00341812	0.00129852	0.0143884	0.0175505
																								0.154634	0.0775223	0.263307	0.130493
																								0.214023	0.0571815	0.0192078	0.0873032
																								0.0426979	0.217525	0.0254545	0.107815
																								0.403814	0.0446574	0.316812	0.127029
																								0.00662625	0.143021	0.00314162	0.0569188
																								0.110702	0.013434	0.105707	0.0367635
																								0.0154301	0.0155907	0.0280405	0.0418682
																								0.187454	0.0362571	0.156605	0.0974317
																								0.00441189	0.0115115	0.167265	0.0154449
																								0.0198498	0.00414742	0.203423	0.11903
																								0.049422	0.0216165	0.315887	0.0409528
																								0.125041	0.0462206	0.0667331	0.0505815
																								0.13535	0.091388	0.0176683	0.0881988
																								0.00295839	0.336089	0.0109372	0.00519769
																								0.00544481	0.160556	0.0612552	0.0104458
																								0.0243938	0.00691138	0.215205	0.0958373
																								0.0120489	0.00359799	0.0139596	0.147179
																								0.0508087	0.347887	0.0266408	0.0876429
																								0.00283783	0.00635969	0.17599	0.00695147
																								0.131003	0.241878	0.0259102	0.0546141
																								0.0078918	0.0176134	0.206227	0.00292965
																								0.00116612	0.251222	0.0935427	0.130086
																								0.00695741	0.0946969	0.0838296	0.13316
																								0.371121	0.00204503	0.00265121	0.24435
																								0.0185754	0.177905	0.0232205	0.00252525
																								0.0238083	0.170937	0.0264663	0.0160641
																								0.149975	0.0216099	0.00361965	0.0451987
																								0.13187	0.0757904	0.314846	0.160921
																								0.0327908	0.0190528	0.024633	0.0147145
																								0.00536321	0.0382392	0.0111922	0.100701
																								0.0229915	0.065302	0.0601799	0.0546774
																								0.0568142	0.403228	0.00439719	0.0511815
																								0.00210644	0.0176565	0.138927	0.199137
																								0.0190129	0.208016	0.00990203	1.38488
																								0.193637	0.104432	0.0693492	0.0234259
																								0.00510956	0.0590934	0.00506685	0.091793
																								0.0765012	0.0160491	0.00843345	0.244542
																								0.0312074	0.164118	0.00123442	0.103417
																								0.0282111	0.00199174	0.0659208	0.213
																								0.0828448	0.0137132	0.00261796	0.0272218
																								0.00536327	0.020504	0.0967455	0.311138
																								0.0508372	0.0654585	0.25698	0.206146
																								0.00338343	0.0511894	0.000332424	0.343084
																								0.012667	0.00384517	0.0138615	0.00177355
																								0.0175519	0.702304	0.0794438	0.00334908
																								0.182672	0.142826	0.255636	0.00555523
																								0.0123171	0.834008	0.00681665	0.0252319
																								0.0186009	0.00727886	0.0872369	0.0806384
																								0.0150375	0.00950065	0.0090593	0.0165309
																								0.260616	0.135987	0.160335	0.0594267
																								0.478162	0.148077	0.119029	0.16582
																								0.0373491	0.0931526	0.122411	0.087153
																								0.203269	0.359576	0.107834	0.0200473
																								0.0398387	0.44516	0.103949	0.0451008
																								0.0578582	0.0682586	0.109913	0.222474
																								0.0547267	0.614676	0.324316	0.0330932
																								0.0357365	0.506968	0.26227	0.169577
																								0.0203118	0.164836	0.0232379	0.0816949
																								0.0230041	0.322565	0.0822416	0.0133392
																								0.154088	0.0565858	0.0288604	0.0110166
																								0.0196141	0.062063	0.0368398	0.0359906
																								0.1453	0.115378	0.20289	0.00821508
																								0.0731665	0.0809973	0.0222901	0.270737
																								0.0627853	0.290536	0.104382	0.0351101
																								0.0119732	0.0304228	0.0499172	0.422707
																								0.000819562	0.00747636	0.624627	0.0134647
																								0.0314638	0.369306	0.0168127	0.280173
																								0.00450097	0.0488124	0.110315	0.0267073
																								0.00282658	0.0168519	0.173842	0.116623
																								0.00694646	0.224793	0.02976	0.00601502
																								0.0280806	0.10544	0.0101092	0.0755186
																								0.054585	0.646654	0.0533029	0.176274
																								0.0300984	0.00556234	0.0969848	0.0369793
																								0.0214987	0.0370279	0.0300691	0.192512
																								0.000278996	0.0408055	0.388213	0.0460309
																								0.207388	0.0234997	0.00247855	0.0351005
																								0.0204697	0.000712348	0.0117111	0.00283266
																								0.0479051	0.00257944	0.050644	0.260858
																								0.0165828	0.244045	0.00149173	0.223897
																								0.0370943	0.0751909	0.023282	0.092855
																								0.0735211	0.047011	0.132364	0.0572279
																								0.0499789	0.00956239	0.117987	0.464985
																								0.0823125	0.190423	0.34657	0.537169
																								0.0461652	0.0954772	0.125733	0.0181611
																								0.0203224	0.0316591	0.0975588	0.0294355
																								0.0159965	0.0590979	0.142561	0.0039787
																								0.0898316	0.0738167	0.101069	0.157181
																								0.00753333	0.264916	0.638026	0.0753144
																								0.0151567	0.0405276	0.0846818	0.0299376
																								0.147245	0.165713	0.33325	0.0396239
																								0.0981199	0.0215465	0.20087	0.293784
																								0.144387	0.11081	0.0994381	0.247102
																								0.111697	0.100177	0.00102839	0.00782787
																								0.0679163	0.0462135	0.0459217	0.00180819
																								0.0129953	0.0972119	0.0131692	0.00261695
																								0.0108053	0.853374	0.111637	0.286306
																								0.0475979	0.0354692	0.0465825	0.0739191
																								0.0066802	0.0138268	0.0266111	0.00942165
																								0.00436122	0.0199975	0.00934319	0.211817
																								0.0508812	0.00266276	0.121048	0.01798
																								0.119198	0.0215452	0.492913	0.349828
																								0.0365056	0.548929	0.0264732	0.155574
																								0.050362	0.0221411	0.0281756	0.0433779
																								0.062439	0.0352243	0.108295	0.028842
																								0.028525	0.00689829	0.0872979	0.0272176
																								0.1145	0.0443532	0.0193408	0.0421812
																								0.306685	0.0102856	0.0219988	0.0248435
																								0.0192758	0.251967	0.00864879	0.31231
																								0.020389	0.0192821	0.198688	0.0703341
																								0.0148929	0.122548	0.120915	0.0133932
																								0.125548	0.0150017	0.0403618	0.126917
																								0.0139652	0.0809128	0.0239849	0.222001
																								0.0258384	0.0622838	0.118006	0.0114521
																								0.183558	0.173717	0.479815	0.0911711
																								0.0128835	0.0791612	0.0721392	0.174551
																								0.00684279	0.0408786	0.10062	0.0257911
																								0.0308772	0.144663	0.197494	0.0575737
																								0.0142692	0.0441814	0.0359587	0.0295553
																								0.19065	0.126936	0.156069	0.0649206
																								0.0496257	0.0108457	0.0154639	0.0892861
																								0.0865426	0.0349013	0.358044	0.0884214
																								0.0134566	0.0298061	0.0677339	0.103657
																								0.258807	0.162279	0.17645	0.0592145
																								0.0805967	0.0352633	0.341517	0.108139
																								0.436956	0.11368	0.0980203	0.433332
																								1.15573	0.143216	0.149543	0.08484
																								0.0114853	0.0293313	0.0292696	0.0170552
																								0.00339522	0.0295327	0.125662	0.248267
																								0.260356	0.0103481	0.0064575	0.0488538
																								0.00736916	0.018806	0.209012	0.0142989
																								0.00127122	0.00120963	0.0543211	0.0777683
																								0.299392	0.0807665	0.205685	0.0728738
																								0.0253231	0.0472656	0.0182542	0.098939
																								0.0310694	0.142677	0.102953	0.031534
																								0.0729141	0.097253	0.0530173	0.142647
																								0.00638431	0.0284517	0.0385358	0.0298427
																								0.0688979	0.0186264	0.0429524	0.464078
																								0.0918949	0.0167568	0.603447	0.0666287
																								0.000153176	0.0494978	0.0930403	0.0351765
																								0.0442573	0.0410165	0.0491106	0.0410304
																								0.00578287	0.00994381	0.151536	0.00568263
																								0.0603193	0.13	0.331582	0.0655669
																								0.00287758	0.0207172	0.239821	0.0339702
																								0.193817	0.041876	0.297458	0.0315517
																								0.0445302	0.0395664	0.0150294	0.0885017
																								0.0320645	0.03012	0.025603	0.400471
																								0.044134	0.0656291	0.00150441	0.0840159
																								0.00191065	0.106376	0.00100198	0.00808081
																								0.321782	0.025034	0.0652028	0.0212833
																								0.00200539	0.02455	0.0260142	0.193497
																								0.0206845	0.00739131	0.29586	0.114774
																								0.180112	0.0380931	0.0356325	0.0491852
																								0.00319229	0.418447	0.277606	0.122876
																								0.00399436	0.123319	0.107961	0.176035
																								0.0963101	0.116472	0.128707	0.236376
																								0.00406803	0.00960694	0.0720702	0.0906299
																								0.0169051	0.0273998	0.0283895	0.0212539
																								0.0723035	0.186366	0.0952363	0.0823257
																								0.00843135	0.182133	0.189705	0.312901
																								0.0986644	0.104094	0.0507372	0.333686
																								0.0390603	0.0363138	0.0844594	0.369662
																								0.00516053	0.0136312	0.0180808	0.056405
																								0.0610929	0.294803	0.127595	0.0265013
																								0.00686788	0.002821	0.00422917	0.0979299
																								0.0794809	0.181244	0.185065	0.187521
																								0.0520217	0.125985	0.529272	0.109737
																								0.00515553	0.104152	0.242178	0.245451
																								0.0107235	0.0277742	0.0807379	0.0786286
																								0.123317	0.0552013	0.0124086	0.498244
																								0.027079	0.25321	0.137308	0.0054145
																								0.160474	0.022088	0.0816191	0.127872
																								0.650445	0.211366	0.321342	0.0361046
																								0.631694	0.0305609	0.256483	0.0308387
																								0.0198534	0.0702841	0.038083	0.0462546
																								0.047862	0.00649039	0.0200809	0.109803
																								0.212855	0.118508	0.0388672	0.151985
																								0.0633878	0.205528	0.00440605	0.0369448
																								0.187684	0.0660148	0.00957742	0.046646
																								0.68699	0.112907	0.0905154	0.0183489
																								0.061888	0.00481772	0.0250711	1.28773
																								0.042613	0.193397	0.00633448	0.000238599
																								0.0180738	0.125912	0.378207	0.0051554
																								0.0649766	0.180923	0.145819	0.0187263
																								0.097276	0.242148	0.00135497	0.0428354
																								0.111857	0.00713101	0.0526807	0.0206101
																								0.148618	0.176193	0.0414038	0.11572
																								0.0465058	0.111647	0.278003	0.0777884
																								0.0068155	0.0265937	0.0383266	0.282342
																								0.0479463	0.529923	0.0397006	0.0414752
																								0.00604807	0.0487986	0.0249997	0.0395832
																								0.0491654	0.450586	0.301789	0.0982478
																								0.0668316	0.0724797	0.347493	0.0199495
																								0.00665561	0.0118591	0.0113902	0.0144764
																								0.177775	0.142014	0.0209332	0.288526
																								0.220841	0.0215074	0.260817	0.36422
																								0.0310731	0.0643757	0.214036	0.0166158
																								0.109328	0.00422754	0.347062	0.0318947
																								0.0885868	0.0550788	0.371599	0.115637
																								0.0107597	0.0311827	0.0189633	0.239992
																								0.27856	0.0140007	0.00807287	0.072971
																								0.247248	0.176146	0.0272112	0.287153
																								0.0215333	0.0295777	0.0289683	0.165527
																								0.393373	0.076612	0.0246995	0.0476813
																								0.0401405	0.101981	0.36353	0.0212673
																								0.527562	0.160927	0.0162005	0.0297576
																								0.107265	0.0770025	0.0414173	0.402794
																								0.00980302	0.020364	0.135747	0.0527654
																								0.0711572	0.00801391	0.168769	0.227266
																								0.157027	0.13179	0.0630136	0.131407
																								0.00265184	0.0463602	0.217469	0.0856608
																								0.0878216	0.0196403	0.0132292	0.1178
																								0.0573152	0.045492	0.094366	0.0452218
																								0.0812732	0.0841943	0.0298935	0.0662506
																								0.0660982	0.167624	0.141412	0.124319
																								0.00638914	0.258447	0.0474581	0.00902404
																								0.12321	0.0268704	0.141332	0.0412707
																								0.197056	0.0245781	0.0991077	0.114545
																								0.00754874	0.172178	0.150649	0.0197837
																								0.0377296	1.45083	0.0389506	0.0678783
																								0.00429592	0.0892504	0.204554	0.0430417
																								0.495775	0.0613002	0.0184592	0.429217
																								0.0274585	0.0732676	0.0558005	0.0461613
																								0.0214727	0.00260222	0.11469	0.0999497
																								0.136257	0.0237905	0.117066	0.0314356
																								0.0142928	0.129484	0.0511833	0.166586
																								0.173149	0.0921338	0.207917	0.0310855
																								0.0487289	0.131011	0.0117062	0.584564
																								0.016935	0.192622	0.0731142	0.401797
																								0.157622	0.00105975	0.0450625	0.126847
																								0.127531	0.00960313	0.0124303	0.0929379
																								0.0118464	0.21167	0.0957133	0.172773
																								0.203708	0.0077485	0.245904	0.136641
																								0.0448518	0.014534	0.122239	0.18259
																								0.0498672	0.108791	0.0215122	0.00690669
																								0.0372406	0.00955702	0.127607	0.0369934
																								0.0230596	0.0501526	0.289943	0.054537
																								0.0972405	0.0098833	0.308288	0.0242372
																								0.0110178	0.549136	0.450701	0.0978795
																								0.105235	0.0454221	0.0304041	0.0193804
																								0.0671014	0.0948868	0.0428568	0.0658894
																								0.118911	0.0130737	0.197135	0.126409
																								0.000915506	0.0158024	0.0580927	0.0416249
																								0.13569	0.0327885	0.00804418	0.184433
																								0.0456681	0.0549492	0.20152	0.0547568
																								0.177503	0.00657766	0.169367	0.144771
																								0.0198055	0.0788	0.15872	0.0508311
																								0.026186	0.150856	0.0219587	0.163456
																								0.154584	0.00480211	0.0110039	0.0464613
																								0.00336889	0.156507	0.111406	0.10278
																								0.0364301	0.445226	0.0209576	0.445142
																								0.0628988	0.183911	0.118649	0.031474
																								0.040592	0.0611091	0.113421	0.00960526
																								0.00655556	0.56073	0.0011851	0.103761
																								0.469564	0.00546506	0.108612	0.0698035
																								0.00648627	0.0331581	0.0674252	0.042673
																								0.0478602	0.00626543	0.435832	0.0716391
																								0.178841	0.199638	0.188492	0.0308788
																								0.0134498	0.0101952	0.111767	0.271408
																								0.0186813	0.218746	0.0931687	0.0598385
																								0.0187704	0.0236751	0.179891	0.485664
																								0.0100502	0.0308271	0.0973016	0.179263
																								0.102405	0.0226991	0.0336524	0.152577
																								0.0142628	0.121109	0.0410471	0.0895604
																								0.581696	0.016879	0.0124979	0.0141776
																								0.0121206	0.00394634	0.0184022	0.285436
																								0.00280042	0.0964639	0.0372584	0.0173358
																								0.555066	0.119234	0.0362833	0.220894
																								0.0725863	0.325396	0.177359	0.190062
																								0.027922	0.198373	0.1559	0.100444
																								0.0293516	0.0897839	0.00775484	0.0343185
																								0.00279955	0.110722	0.00114848	0.145425
																								0.0306337	0.096696	0.185833	0.207731
																								0.0256354	0.0897998	0.0316543	0.0159579
																								0.00115227	0.000244819	0.0196246	0.0637432
																								0.314992	0.0349658	0.138215	0.0744607
																								0.0421311	0.0880231	0.319519	0.0233761
																								0.0619473	0.0208405	0.0642104	0.0344936
																								0.0222406	0.22066	0.0823431	0.101091
																								0.0095518	0.165659	0.138412	0.0700213
																								0.00943181	0.0387088	0.115488	0.0519094
																								0.00263747	0.046256	0.0537063	0.0590222
																								0.047914	0.0503089	0.23956	0.0248165
																								0.00132801	0.0176339	0.399433	0.0159882
																								0.0817059	0.00365931	0.0707826	0.00522519
																								0.00123289	0.0819557	0.0170455	0.137566
																								0.0190665	0.197733	0.0502693	0.0196169
																								0.0651991	0.168751	0.045932	0.358543
																								0.0299111	0.162272	0.101514	0.00284744
																								0.0471659	0.0759793	0.0350152	0.0115055
																								0.00116122	0.119915	0.220627	0.0210942
																								0.0162563	0.435853	0.199572	0.0541525
																								0.0115497	0.170187	0.0139465	0.047509
																								0.042367	0.006834	0.0870983	0.0898116
																								0.0060652	0.0854312	0.0457784	0.00344642
																								0.0301823	0.0177792	0.0979065	0.230435
																								0.00710684	0.120586	0.102358	0.0862513
																								0.0285241	0.452299	0.0675825	0.0903452
																								0.284873	0.0372888	0.0241806	0.211444
																								0.0447899	0.0372864	0.391079	0.0836483
																								0.0140921	0.0510627	0.28223	0.0151029
																								0.124926	0.00281137	0.334931	0.128036
																								0.324861	0.33663	0.180753	0.00250555
																								0.10384	0.0811728	0.0227595	0.0325369
																								0.203796	0.139627	0.435402	0.0416313
																								0.000189296	0.0361317	0.0194354	0.0287167
																								0.0598536	0.0109615	0.0205719	0.057922
																								0.0173666	0.0293913	0.00815622	0.156884
																								0.018685	0.00392191	0.00739796	0.121196
																								0.0600719	0.0839836	0.0299795	0.0201881
																								0.0412837	0.0974095	0.264064	0.019545
																								0.030608	0.0617626	0.0187034	0.230551
																								0.0841839	0.170441	0.00341686	0.00902803
																								0.312142	0.0245923	0.171825	0.069914
																								0.0726898	0.0297143	0.067997	0.0741636
																								0.0398978	0.139777	0.0113661	0.389665
																								0.000863856	0.117183	0.13456	0.119091
																								0.0259322	0.510687	0.13634	0.176499
																								0.289067	0.11772	0.0159566	0.441714
																								0.0802235	0.189772	0.0337386	0.313041
																								0.116818	0.0289539	0.169809	0.00884996
																								0.00475301	0.03837	0.166141	0.0464556
																								0.0544293	0.0724879	0.312173	0.077485
																								0.630648	0.532153	0.137026	0.115053
																								0.0220198	0.00180211	0.0488779	0.111608
																								0.376842	0.0443551	0.22733	0.34325
																								0.0470987	0.0192848	0.0489578	0.0927108
																								0.000562633	0.0102798	0.46704	0.145471
																								0.000768964	0.013213	0.0237516	0.12323
																								0.174401	0.0033287	0.0133902	0.0748795
																								0.128605	0.0403668	0.0450604	0.0384997
																								0.0869091	0.0263334	0.0855206	0.00739468
																								0.0190961	0.154698	0.02289	0.0354599
																								0.22773	0.0756303	0.0223939	0.105048
																								0.167213	0.143264	0.100342	0.0337726
																								0.0622738	0.110828	0.306183	0.263575
																								0.0526514	0.047174	0.0208021	0.111236
																								0.466044	0.0938523	0.0771553	0.155918
																								0.086652	0.0817347	0.19907	0.0103096
																								0.0050487	0.0488283	0.0450385	0.693947
																								0.0499787	0.0524354	0.274145	0.722951
																								0.356422	0.158652	0.0531991	0.340523
																								0.142601	0.0134562	0.0308527	0.0185548
																								5.27974e-05	0.0670163	0.11436	0.223994
																								0.0500328	0.0660576	0.00843103	0.210997
																								0.000898746	0.00320149	0.239685	0.694337
																								0.0261884	0.0358789	0.165597	0.0187329
																								0.462032	0.0264488	0.0623519	0.0247701
																								0.178406	0.159241	0.417371	0.00234623
																								0.052468	0.0166207	0.0251701	0.0296714
																								0.011394	0.0138168	0.0524201	0.0331444
																								0.00487684	0.0450857	0.0649356	0.0437628
																								0.0172029	0.00500585	0.106737	0.0093065
																								0.143247	0.0544458	0.0621596	0.118446
																								0.01552	0.0152122	0.0594517	0.20312
																								0.047866	0.504841	0.0629459	0.0273745
																								0.0292066	0.000667619	0.0356631	0.0141756
																								0.0347927	0.0185171	0.0953046	0.00476186
																								0.188199	0.0559855	0.0593841	0.14293
																								0.0299562	0.0671609	0.00995525	0.0203917
																								0.0188783	0.0323082	0.15012	0.0273184
																								0.116735	0.125744	0.0262088	0.00520941
																								0.0923431	0.142148	0.035439	0.0298792
																								0.156898	0.0478506	0.0182916	0.11679
																								0.19614	0.157146	0.00959269	0.022998
																								0.015598	0.350841	0.0293272	0.662298
																								0.109216	0.000858608	0.0472788	0.0406633
																								0.0140463	0.0285804	0.0265058	0.0510043
																								0.0125113	0.00994982	0.177252	0.368847
																								0.14397	0.511952	0.0150928	0.0404891
																								0.149581	0.11037	0.0360269	0.136226
																								0.0109654	0.0995397	0.251655	0.222467
																								0.0399829	0.00906016	0.0875789	0.040751
																								0.0511511	0.575282	0.0892312	0.364314
																								0.00431898	0.301565	0.0995909	0.149554
																								0.0400627	0.185215	0.0592897	0.0901713
																								1.09786	0.060997	0.0445678	0.0361044
																								0.0501688	0.159019	0.0244738	0.010201
																								0.0657359	0.0516103	0.105323	0.0295773
																								0.0260204	0.0119957	0.220566	0.0904797
																								0.166645	0.226404	0.945905	0.0911307
																								0.0252746	0.0211178	0.0346797	0.377741
																								0.142626	0.00558636	0.0366821	0.0230479
																								0.185203	0.00553447	0.378268	0.0197717
																								0.352459	0.00213107	0.477383	0.367738
																								0.104119	0.104872	0.0420881	0.226821
																								0.0320891	0.0151623	0.0892145	0.148246
																								0.0936964	0.127139	0.00230801	0.0222841
																								0.0204954	0.00832327	0.137241	0.287302
																								0.0248847	0.0456439	0.197248	0.053923
																								0.199275	0.131371	0.0535445	0.0170678
																								0.122414	0.00787177	0.0519716	0.556389
																								0.173268	0.0377392	0.276783	0.333908
																								0.0164908	0.069525	0.179816	0.757743
																								0.656139	0.0709918	0.178551	0.0152469
																								0.0119887	0.00879815	0.0104596	0.585178
																								0.00563524	0.0888857	0.025485	0.0593768
																								0.0428388	0.0064001	0.0333945	0.0342289
																								0.00992525	0.0957612	0.349003	0.0367019
																								0.0313659	0.556852	0.0194984	0.139236
																								0.10713	0.0514664	0.131221	0.0917743
																								0.0313434	0.0402121	0.0103428	0.0167401
																								0.00531335	0.0308031	0.012247	0.151967
																								0.012138	0.0492998	0.00884353	0.0123506
																								0.0268992	0.0866521	0.044134	0.0102671
																								0.0014538	0.0854997	0.0799884	0.00270151
																								0.00400516	0.182183	0.0289377	0.0137213
																								0.00311691	0.00342429	0.0999808	0.252254
																								0.087294	0.0183899	0.0381946	0.217967
																								0.165665	0.220505	0.241495	0.0324812
																								0.0365506	0.0540853	0.288197	0.0304409
																								0.011691	0.669445	0.00429914	0.0100219
																								0.020595	0.6326	0.0755154	0.012564
																								0.0594344	0.172634	0.0786474	0.0570381
																								0.0176441	0.00251273	0.025962	0.0759015
																								0.0283178	0.0453435	0.076381	0.651739
																								0.0013887	0.0676959	0.126113	0.0386579
																								0.188437	0.167988	0.108376	0.0551058
																								0.0124405	0.0292313	0.0277465	0.0580694
																								0.0104693	0.0964983	0.178777	0.0971626
																								0.0403131	0.0502454	0.00582258	0.0932669
																								0.0434072	0.0654469	0.0809547	0.0027943
																								0.00632226	0.185205	0.323975	0.0686819
																								0.0157394	0.612722	0.17295	0.105399
																								0.00907091	0.0818034	0.0152776	0.0041883
																								0.204064	0.0696775	0.291038	0.00336873
																								0.0672624	0.0323688	0.0850541	0.337884
																								0.116581	0.0387062	0.0320126	0.0305157
																								0.211368	0.014149	0.00422188	0.0166797
																								0.0144714	0.0397051	0.00182516	0.0872242
																								0.00246307	0.0167569	0.213042	0.0659396
																								0.160665	0.110982	0.0155486	0.0505162
																								0.0376898	0.0543213	0.0421306	0.0419531
																								0.0422496	0.135205	0.132986	0.035142
																								0.0149426	0.0329074	0.125277	0.0244347
																								0.000966061	0.0555765	0.00929901	0.0639457
																								0.0242695	0.0302316	0.0842187	0.123311
																								0.0618178	0.0407958	0.020301	0.162526
																								0.0602962	0.0380415	0.159513	0.00445646
																								0.0228297	0.00507649	0.0166471	0.0409886
																								0.235996	0.0146815	0.0167776	0.256049
																								0.0988853	0.701175	0.202124	0.0356136
																								0.146757	0.0139111	0.0697711	0.0509276
																								0.121091	0.0154446	0.0141291	0.0615927
																								0.00169423	0.0221737	0.00212326	0.0319003
																								0.184705	0.0168671	0.00751486	0.00127542
																								0.00885845	0.0291009	0.0029156	0.114085
																								0.00224283	0.200743	0.0688651	0.0205717
																								0.00221797	0.0119186	0.0114344	0.0315488
																								0.0153957	0.296752	0.245027	0.204548
																								0.0621954	0.0122077	0.0283914	0.0220817
																								0.013048	0.245762	0.167581	0.733252
																								0.0190063	0.258149	0.357464	0.0258348
																								0.0526017	0.0171354	0.297099	0.715685
																								0.100345	0.00976691	0.0794423	0.0753005
																								0.00325519	0.0957602	0.0484012	0.0819828
																								0.040714	0.094133	0.31995	0.111938
																								0.0336553	0.0355835	0.0144214	0.0818447
																								0.0672887	0.0256741	0.180923	0.0250144
																								0.357379	0.0263266	0.158234	0.221583
																								0.0936762	0.11312	0.0319206	0.00448277
																								0.137513	0.016578	0.0533836	0.150566
																								0.0515058	0.0511798	0.00391365	0.0854344
																								0.0540946	0.0114495	0.200002	0.202376
																								0.0114729	0.130192	0.080462	0.269556
																								0.0100713	0.162062	0.00927319	0.0457495
																								0.0378979	0.0101604	0.0798678	0.0559537
																								0.0355809	0.0346177	0.0260517	0.126054
																								0.0229448	0.11959	0.332416	0.00836225
																								0.00438947	0.0962146	0.00319165	0.0017236
																								0.137942	0.0864361	0.00423918	0.0905867
																								0.565961	0.102176	0.205168	0.0400661
																								0.0472241	0.138788	0.000421226	0.100104
																								0.0251523	0.099322	0.079192	0.0117965
																								0.050699	0.111065	0.103594	0.0837845
																								0.0254943	0.00159407	0.0261818	0.049472
																								0.149708	0.202006	0.691387	0.0821778
																								0.00499552	0.209955	0.127264	1.09883
																								0.00108781	0.0100255	0.0133127	0.023306
																								0.0234621	1.24486	0.104215	0.111146
																								0.0294422	0.0844989	0.026624	0.081287
																								0.00646249	0.0464443	0.244677	0.137417
																								0.049317	0.0686655	0.0202465	0.0141064
																								0.0158285	0.167516	0.162901	0.101905
																								0.0144236	0.0617237	0.0053355	0.303636
																								0.170896	0.0805931	0.437561	0.00352188
																								0.0884427	0.0590231	0.101525	0.0814717
																								0.0178588	0.141932	0.00448517	0.00738205
																								0.868407	0.126298	0.120849	0.181882
																								0.0617429	0.0407238	0.0940471	0.0284043
																								0.000864308	0.285081	0.102228	0.0100521
																								0.0318807	0.120111	0.237364	0.15306
																								0.140123	0.0219845	0.00449691	0.00124607
																								0.009089	0.0161361	0.0234006	0.0226107
																								0.0981	0.420408	0.0202328	0.0147295
																								0.0143895	0.00864762	0.0109137	0.495693
																								0.00948137	0.0227857	0.190343	0.405285
																								0.0204181	0.0899818	0.0239806	0.00708739
																								0.0117396	0.108653	0.00753554	0.491531
																								0.0633668	0.0490364	0.0222461	0.100656
																								0.0297374	0.028013	1.30386	0.204482
																								0.155488	0.0255555	0.133279	0.254795
																								0.0347811	0.121672	0.0249118	0.0446319
																								0.00255699	0.0962006	0.0490804	0.0373766
																								0.118254	0.0866785	0.0825966	0.00450481
																								0.198844	0.113868	0.157753	0.0498757
																								0.00878187	0.0573336	0.32853	0.0907236
																								0.0949385	0.144603	0.00450247	0.0411857
																								0.0612697	0.0899756	0.504529	0.0492674
																								0.0348665	0.0126533	0.0591741	0.0548042
																								0.0375738	0.0142674	0.0421061	0.0912503
																								0.0204453	0.0263856	0.0515688	0.0798132
																								0.0218518	0.0479111	0.045343	0.17062
																								0.036222	0.0488536	0.168797	0.0824741
																								0.0082375	0.0243105	0.0461404	0.101201
																								0.0119314	0.0517263	0.998042	0.0565893
																								0.00144745	0.0930373	0.0637363	0.114815
																								0.00584258	0.155145	0.0461949	0.0395261
																								0.0204432	0.0186883	0.0888474	0.0743762
																								0.0411053	0.0210774	0.0904443	0.0533157
																								0.151862	0.0376201	0.275582	0.00822655
																								0.311325	0.0356183	0.0407015	0.0604007
																								0.00306163	0.0952297	0.102072	0.002864
																								0.0729415	0.00867764	0.029101	0.306736
																								0.0173233	0.112445	0.0392895	0.198522
																								0.142775	0.12504	0.164631	0.0462615
																								0.0574211	0.0385017	0.0195829	0.0215575
																								0.031253	0.0517327	0.0292713	0.152384
																								0.137769	0.209445	0.0794455	0.0420815
																								0.123951	0.0577576	0.517103	0.0565865
																								0.0599074	0.234698	0.00502982	0.0774364
																								0.219864	0.127379	0.0733198	0.0262976
																								0.0275662	0.0283564	0.129924	0.0757567
																								0.0117392	0.0316929	0.245296	0.199699
																								0.0369118	0.127527	0.0111332	0.185913
																								0.0362615	0.0199758	0.0307225	0.0159286
																								0.341394	0.0808402	0.0330299	0.36665
																								0.0221824	0.0234557	0.0889469	0.294808
																								0.0208546	0.240973	0.234318	0.568602
																								0.020363	0.142802	0.0578001	0.00811535
																								0.000689432	0.108602	0.124144	0.0633672
																								0.168439	0.00487625	0.0372826	0.169764
																								0.0620805	0.0428506	0.00724307	0.705468
																								0.060675	0.085331	0.506328	0.153251
																								0.049613	0.0421055	0.088317	0.986177
																								0.0109372	0.0667947	0.331583	0.0139677
																								0.00920725	0.0360167	0.167664	0.108168
																								0.00240982	0.112801	0.0110809	0.00258644
																								0.0174201	0.0341876	0.0192706	0.931637
																								0.042329	0.0589315	0.0392296	0.0504158
																								0.0437528	0.059329	0.0476408	0.155968
																								0.149775	0.392397	0.0318983	0.253705
																								0.0225456	0.24102	0.0126474	0.0414057
																								0.0396295	0.0127309	0.0477175	0.102015
																								0.0298706	0.0743878	0.143745	0.0447746
																								0.0196477	0.0560937	0.0915174	0.0883647
																								0.0811988	0.0416668	0.328401	0.0873827
																								0.054211	0.0602111	1.27069	0.0209925
																								0.0659798	0.0570703	0.0512524	0.00886444
																								0.0727743	0.172313	0.051768	0.00882258
																								0.143972	0.0315679	0.105564	0.00234646
																								0.0687273	0.0637447	0.0255117	0.0139359
																								0.0357795	0.0231775	0.477235	0.439206
																								0.0605172	0.00451762	0.0128325	0.0222431
																								0.0443452	0.00167863	0.037111	0.233938
																								0.12929	0.0768556	0.0670976	0.158825
																								0.117215	0.0902395	0.103687	0.0561589
																								0.0323892	0.078172	0.305303	0.0072529
																								0.0501433	0.0175549	0.128051	0.0631139
																								0.00105025	0.0175193	0.0580891	0.179551
																								0.081428	0.139236	0.00855296	0.840513
																								0.00847926	0.152732	0.209326	0.122543
																								0.156312	0.220608	0.0818537	0.484626
																								0.00217408	0.00608627	0.190565	0.666263
																								0.0160705	0.0104112	0.0258784	0.122971
																								0.0112539	0.025884	0.0524085	0.0451593
																								0.00573829	0.198032	0.113782	0.0492309
																								0.0790272	0.0201208	0.191797	0.159528
																								0.316859	0.0160278	0.0540464	0.552567
																								0.146673	0.0137948	0.0165727	0.181634
																								0.318773	0.234203	0.0877288	0.0405778
																								0.0174275	0.0214649	0.288749	0.100508
																								0.102959	0.113849	0.0312674	0.219499
																								0.113115	0.15166	0.130823	0.109362
																								0.0447754	0.00238846	0.56746	0.13894
																								0.0282754	0.0308264	0.139258	0.0340111
																								0.324976	0.120066	0.401843	0.0957254
																								0.142582	0.154716	0.00159595	0.440797
																								0.0288242	0.0545972	0.0788916	0.0515859
																								0.0398842	0.0206114	0.164133	0.00411508
																								0.33814	0.00610901	0.336136	0.255524
																								0.0828132	0.116228	0.196716	0.0498697
																								0.0482801	0.0208754	0.0450607	0.0847985
																								0.0152545	0.0634929	0.0638259	0.0407358
																								0.186751	0.0436376	0.0199161	0.74669
																								0.713906	0.0549957	0.0741211	0.0013391
																								0.0328124	0.00231786	0.054975	0.216388
																								0.177287	0.0667734	0.0643069	0.0381186
																								0.0152351	0.0240516	0.338998	0.0757574
																								0.00874362	0.232127	0.0135121	0.267248
																								0.158555	0.199353	0.0706672	0.319448
																								0.0428016	0.0795205	0.00568508	0.244971
																								0.00270105	0.590881	0.2337	0.132919
																								0.0279432	0.0212952	0.0211223	0.0284015
																								0.088655	0.0427653	1.0074	0.114166
																								0.0975225	0.0702572	0.0264853	0.100864
																								0.14228	0.0463682	0.122184	0.109545
																								0.0555354	0.0070111	0.0128987	0.225744
																								0.00436129	0.207374	0.00594809	0.00497937
																								0.0215069	0.000544328	0.0249866	0.24485
																								0.0720783	0.0836457	0.0438265	0.0384776
																								0.178404	0.0137236	0.0112201	0.215006
																								0.0175642	0.0137362	0.114078	0.628369
																								0.0415296	0.0157835	0.0121161	0.175971
																								0.0417782	0.0704389	0.149663	0.629221
																								0.00429894	0.313648	0.0066995	0.317487
																								0.0130577	0.0124047	0.0250551	0.0129535
																								0.00414669	0.115305	0.105503	0.18094
																								0.224552	0.0533844	0.0515482	0.0618689
																								0.0153028	0.0227809	0.188211	0.0978466
																								0.155422	0.041139	0.00758247	0.0595346
																								0.30231	0.0128503	0.0455633	0.129193
																								0.00706869	0.097349	0.098804	0.20042
																								0.0110576	0.0475831	0.100312	0.0121462
																								0.00244748	0.0205787	0.0904676	0.0551252
																								0.0914493	0.187435	0.0544094	0.438736
																								0.0660444	0.0758837	0.172773	0.044832
																								0.0208809	0.0695452	0.153648	0.0812108
																								0.118675	0.0258225	0.0415511	0.090349
																								0.155063	0.186789	0.0734593	0.197001
																								0.0400151	0.148571	0.0878049	0.0768909
																								0.0181222	0.0860113	0.138589	0.04833
																								0.0323922	0.00979645	0.00368157	0.0276254
																								0.00352766	0.000701978	0.0365675	0.0129518
																								0.032809	0.0152219	0.00717507	0.0477906
																								0.00540518	0.0466736	0.0162001	0.228
																								0.0889101	0.00367434	0.0636586	0.106917
																								0.000657576	0.0835941	0.0280203	0.15443
																								0.013358	0.145745	0.0040166	0.0247988
																								0.0316105	0.0019478	0.0151145	0.106793
																								0.129365	0.0240967	0.00203091	0.108778
																								0.0353424	0.00525678	0.132092	0.143471
																								0.0103137	0.376644	0.0390092	0.0121745
																								0.00949563	0.0237837	0.0532816	0.0986001
																								0.00607439	0.00608366	0.0309012	0.0612166
																								0.0192788	0.00170318	0.215783	0.0296733
																								0.0658767	0.0615928	0.025089	0.00696275
																								0.104462	0.0075193	0.323524	0.0507912
																								0.0366348	0.0300165	0.0757039	0.00575148
																								0.0595957	0.00840487	0.0508441	0.0624954
																								0.0550782	0.00408758	0.0382164	0.0174744
																								0.223328	0.00642639	0.00678547	0.100826
																								0.0123476	0.043879	0.0453164	0.0316727
																								0.128118	0.140463	0.0646326	0.0666146
																								0.114696	0.00468745	0.005414	0.116846
																								0.228699	0.0214971	0.0223824	0.196012
																								0.0433917	0.340388	0.412126	0.679453
																								0.0097908	0.0577885	0.0712583	0.0671548
																								0.00647855	0.038708	0.0354991	0.113469
																								0.0085155	0.0432177	0.192822	0.395715
																								0.012721	0.0938637	0.129514	0.400181
																								0.0248545	0.0512971	0.0856623	0.0382511
																								0.0156263	0.181554	0.0612315	0.0800968
																								0.0793912	0.0312727	0.144536	0.0767215
																								0.0268349	0.160108	0.235492	0.0467147
																								0.0193302	0.208692	0.0122766	0.0522506
																								0.0033372	0.00969421	0.00434977	0.0266251
																								0.02065	0.0480214	0.15592	0.0885391
																								0.00138614	0.247621	0.0107446	0.424912
																								0.0348002	0.0305379	0.304032	0.0279559
																								0.0368883	0.270452	0.214852	0.0425893
																								0.00149397	0.00648085	0.33053	0.106919
																								0.00434588	0.0800795	0.0755606	0.155091
																								0.0036305	0.0390912	0.0297078	0.0444841
																								0.195585	0.0053964	0.0335398	0.0401337
																								0.1026	0.0891558	0.0438481	0.106592
																								0.0415347	0.172416	0.0113296	0.0378642
																								0.0442333	0.167227	0.00945457	0.298723
																								0.0730277	0.0409258	0.00536148	0.109071
																								0.0012408	0.0349003	0.0639203	0.0398813
																								0.0113471	0.0101567	0.00531388	0.004047
																								0.016141	0.0179984	0.0320076	0.166115
																								0.00718299	0.0435177	0.0206602	0.0252459
																								0.0370951	0.117108	0.0758335	0.0205864
																								0.0103281	0.0316312	0.169515	0.143474
																								0.00434168	0.00131836	0.0122856	0.0755057
																								0.0705725	0.00948105	0.102592	0.179357
																								0.0445401	0.00722426	0.0410887	0.0175294
																								0.0928437	0.141826	0.000973798	0.00705448
																								0.0326963	0.145938	0.0644961	0.0724084
																								0.0301396	0.415717	0.302751	0.107508
																								0.252536	0.0735692	0.0124925	0.122662
																								0.0048021	0.439137	0.306397	0.221734
																								0.00841237	0.0206264	0.153344	0.831469
																								0.0336287	0.0400275	0.167618	0.0414359
																								0.021186	0.0103258	0.00455194	0.0413041
																								0.572437	0.0111046	0.0332746	0.0533783
																								0.0002879	0.0214259	0.00199162	0.152056
																								0.0299779	0.30369	0.079975	0.00393081
																								0.06871	0.00365802	0.0476469	0.132224
																								0.0101304	0.0530189	0.0535678	0.0463469
																								0.0218351	0.0105422	0.0612262	0.559134
																								0.0114373	0.0720748	0.120725	0.0791964
																								0.00601685	0.00207451	0.0684244	0.0530497
																								0.0512686	0.109838	0.0934362	0.261551
																								0.0139489	0.0955236	0.0173978	0.223972
																								0.00651773	0.0507391	0.0254133	0.00244065
																								0.00137065	0.0972929	0.00351578	0.10616
																								0.0655517	0.0202551	0.0425154	0.0324591
																								0.00973523	0.13216	0.0284066	0.225967
																								0.00255671	0.0171766	0.051926	0.0927462
																								0.0072294	0.0343214	0.100353	0.00512478
																								0.0223099	0.421355	0.0484316	0.0541482
																								0.02885	0.0277843	0.0176145	0.601541
																								0.0144071	0.00474623	0.191372	0.364296
																								0.154619	0.00963725	0.0529095	0.159741
																								0.00950431	0.0898366	0.294695	0.149752
																								0.0513065	0.0639018	0.615934	0.0374755
																								0.121345	0.0371604	0.0148667	0.00408246
																								0.00759537	0.212395	0.372808	0.0327424
																								0.0895393	0.125985	0.286258	0.766519
																								0.0176629	0.0194717	0.030557	0.013417
																								0.0503777	0.0381123	0.0478574	0.0150149
																								0.0665054	0.0376327	0.00376289	0.14244
																								0.0260967	0.152723	0.0481373	0.117855
																								0.228983	0.0168898	0.00404125	0.00983769
																								0.0172883	0.00449207	0.131723	0.497607
																								0.0468735	0.0100715	0.0513488	0.054531
																								0.170581	0.0234099	0.115931	0.0279502
																								0.041776	0.0999057	0.101827	0.0718439
																								0.0333705	0.325592	0.0766805	0.273822
																								0.190674	0.116653	0.13696	0.051221
																								0.0253161	0.022637	0.0038524	0.00786499
																								0.0555841	0.0327651	0.114895	0.0611184
																								0.0194971	0.0543771	0.305225	0.170724
																								0.02898	0.0094167	0.00086045	0.0319282
																								0.101863	1.1194	0.0281675	0.00467663
																								0.0377338	0.123864	0.00833237	0.0924702
																								0.211461	0.028002	0.130516	0.0349608
																								0.031249	0.207223	0.089069	0.106906
																								0.00933805	0.174976	0.062064	0.014513
																								0.187853	0.0744515	0.0174238	0.0739826
																								0.369723	0.337583	0.0749409	0.090934
																								0.0109984	0.0132726	0.0465171	0.0213217
																								0.0601011	0.262369	0.261474	0.0831246
																								0.3022	0.0209096	0.0226037	0.00153463
																								0.0517008	0.00893047	0.00820778	0.149535
																								0.00622294	0.00164828	0.0594921	0.432012
																								0.0101747	0.081167	0.0275986	0.609587
																								0.00885503	0.0162366	0.0649811	0.0289691
																								0.0941363	0.00777881	0.00587174	0.323558
																								0.144442	0.0645477	0.311942	0.0323203
																								0.161144	0.0661683	0.11311	0.0336248
																								0.0137646	0.479453	0.24598	0.0558064
																								0.00453124	0.071424	0.193096	0.0545005
																								0.0560341	0.0112139	0.0382805	0.00983777
																								0.133722	0.0385906	0.0480436	0.131237
																								0.260115	0.0172113	0.154095	0.0380839
																								0.079405	0.0940871	0.0588714	0.0227857
																								0.0128443	0.0326873	0.536162	0.0564822
																								0.108334	0.0792669	0.136207	0.102353
																								0.046479	0.00198679	0.168829	0.364296
																								0.00920168	0.0120529	0.121049	0.349284
																								0.0069492	0.0380464	0.0376698	0.0711851
																								0.00546224	0.0171805	0.212936	0.188651
																								0.134729	0.042469	0.0870229	0.147521
																								0.0360423	0.0305561	0.00387242	0.0384541
																								0.0100519	0.00781922	0.00917945	0.0710567
																								0.00264758	0.729068	0.0414628	0.138214
																								0.080726	0.106647	0.00794602	0.0538402
																								0.0171045	0.0796306	0.054226	0.00882126
																								0.0029384	0.136588	0.253543	0.63475
																								0.0939394	0.00253245	0.0172678	0.13329
																								0.0398544	0.0120019	0.0838972	0.058738
																								0.351942	0.011476	0.0671666	0.084282
																								0.0256803	0.0825275	0.0626887	0.136866
																								0.0333773	0.0345631	0.0172194	0.203975
																								0.0114984	0.00177113	0.103069	0.0101584
																								0.0285008	0.227028	0.0159239	0.0598167
																								0.0384511	0.046683	0.0133787	0.0423032
																								0.00615646	0.06517	0.0152261	0.0868811
																								0.290122	0.398399	0.0706477	0.0371479
																								0.0140589	0.0648794	0.0837555	0.148802
																								0.0262213	0.0712956	0.0276176	0.15578
																								0.0520296	0.0117222	0.174599	0.142375
																								0.0669056	0.0265458	0.0451089	0.0388872
																								0.0391163	0.259112	0.00656841	0.0598236
																								0.0232209	0.00487646	0.363373	0.0459722
																								0.0760286	0.0147398	0.25525	0.141695
																								0.0215131	0.0202411	0.124257	0.0666758
																								0.183483	0.079217	0.793332	0.00466354
																								0.0416755	0.277581	0.02502	0.0909934
																								0.202686	0.042799	0.127839	0.0196981
																								0.0215123	0.297482	0.536482	0.0876228
																								0.0391598	0.0185482	0.0530196	0.0531949
																								0.150511	0.00686983	0.0928925	0.19479
																								0.0252875	0.0249152	0.21038	0.047077
																								0.0186083	0.0196266	0.0291149	0.0190839
																								0.00119018	0.0584321	0.0275571	0.0754999
																								0.00978495	0.133772	0.0140619	0.0273658
																								0.00307866	0.0196198	0.179551	0.108376
																								0.0551059	0.0568835	0.00571365	0.0670856
																								0.050803	0.0532808	0.0584808	0.0227981
																								0.00445007	0.132593	0.106076	0.075186
																								0.119322	0.0448421	0.110804	0.105556
																								0.0359613	0.0208758	0.0481079	0.00987148
																								0.0297645	0.0718491	0.821859	0.535343
																								0.0724787	0.0305221	0.110033	0.020306
																								0.383181	0.00240098	0.00349488	0.165872
																								0.0429591	1.04114	0.0634228	0.0142904
																								0.0275289	0.488915	0.0348317	0.0586014
																								0.011959	0.265371	0.0204055	0.0640721
																								0.0175132	0.269406	0.0898252	0.290599
																								0.147098	0.00680524	0.157469	0.0796002
																								0.187552	0.196696	0.0345433	0.0815768
																								0.0426215	0.0265643	0.149697	0.060268
																								0.0196131	0.384325	0.050097	0.0388263
																								0.00177555	0.0199254	0.0352336	0.00985649
																								0.0105598	0.0611267	0.0785504	0.0344855
																								0.0505912	0.0178237	0.175883	0.155334
																								0.0201681	0.00604638	0.00333698	0.014912
																								0.574944	0.0134497	0.0222107	0.0832411
																								0.37717	0.0311062	0.670511	0.175516
																								0.0128095	0.504897	0.0724975	0.0828501
																								0.0606481	0.0443067	0.113426	0.0495541
																								0.0102222	0.0181416	0.270859	0.0316249
																								0.237825	0.00995036	0.0197299	0.328189
																								0.0435295	0.0746811	0.0194995	0.288371
																								0.00661944	0.446464	0.274837	0.236861
																								0.0197167	0.0974453	0.0717657	0.0239894
																								0.349263	0.0884906	0.128118	0.0344285
																								0.00547429	0.0945379	0.0128641	0.0432082
																								0.0175401	0.00649011	0.0112268	0.0028878
																								0.00614707	0.0693333	0.036227	0.0135276
																								0.000682148	0.332201	0.0311451	0.0806346
																								0.294969	0.0696159	0.0820547	0.0101535
																								0.175234	0.000379149	0.242377	0.173947
																								0.0611234	0.0360712	0.00247178	0.0517959
																								0.141127	0.000506412	0.0261989	0.426868
																								0.126786	0.292567	0.0189752	0.106967
																								0.0631093	0.00412113	0.00602882	0.0706778
																								0.140894	0.017195	0.165154	0.284761
																								0.165319	0.11464	0.0227843	0.131976
																								0.0284136	0.373444	0.30136	0.715178
																								0.00995734	0.0817212	0.0919772	0.0907677
																								0.010553	0.0806211	0.0149187	0.0894207
																								0.00904412	0.0294424	0.168948	0.00495338
																								0.228842	0.0439772	0.0561598	0.0864516
																								0.188035	0.129459	0.0818914	0.0431673
																								0.324008	0.0716874	0.00107858	0.0795246
																								0.0319976	0.0113751	0.0383082	0.0726408
																								0.0363298	0.042296	0.15906	0.032035
																								0.0944709	6.14216e-05	0.0517135	0.0261971
																								0.0148552	0.0242461	0.0856796	0.0635834
																								0.0238956	0.0256733	0.16013	0.0126537
																								0.0126746	0.0243106	0.0362525	0.031701
																								0.318973	0.00362081	0.00286851	0.119185
																								0.0986686	0.127922	0.0285639	0.0186613
																								0.0226934	0.0308196	0.262234	0.113265
																								0.00807375	0.426449	0.0372073	0.043429
																								0.428288	0.195343	0.285295	0.121116
																								0.0416881	0.150195	0.0347847	0.167258
																								0.0239566	0.00784059	0.0200104	0.027332
																								0.227044	0.00206867	0.0354525	0.119717
																								0.0391118	0.0038767	0.00180643	0.59921
																								0.03631	0.00621262	0.0158554	0.0641455
																								0.00401883	0.0996071	0.0157004	0.0360146
																								0.00176635	0.0405585	0.160071	0.162207
																								0.0547443	0.664541	0.0295357	0.0716063
																								0.0292809	0.0896205	0.0136153	0.121899
																								0.0520207	0.0217695	0.0739508	0.252845
																								0.00892771	0.216967	0.0391034	0.0261324
																								0.014437	0.026924	0.193508	0.0420345
																								0.499115	0.00940244	0.0127562	0.04478
																								0.0176088	0.0490617	0.014698	0.0457748
																								0.00420297	0.167571	0.0662096	0.0736406
																								0.0389677	0.0227995	0.0434715	0.0487469
																								0.0140691	0.00928903	0.0147429	0.181198
																								0.0494662	0.0881308	0.00380531	0.0560261
																								0.268575	0.0598868	0.0405096	0.0608812
																								0.0281239	0.0103299	0.0336485	0.0441063
																								0.1585	0.0536313	0.00147988	0.145627
																								0.106841	0.159709	0.0154979	0.0567487
																								0.0684354	0.0697141	0.0526817	0.0062527
																								0.00543857	0.0377811	0.230606	0.0142889
																								0.00171843	0.0982439	0.339207	0.55047
																								0.0767773	0.0289249	0.0179811	0.385109
																								0.0807778	0.0639645	0.0399403	0.0389984
																								0.014379	0.239227	0.221595	0.0682267
																								0.00461725	0.0642636	0.0275693	0.0132391
																								0.0856029	0.090533	0.0724021	0.0687844
																								0.00216059	0.00107815	0.250356	0.0571847
																								0.0198818	0.199072	0.098851	0.273147
																								0.382775	0.0255413	0.328574	0.0867323
																								0.0767543	0.0380122	0.0199663	0.027879
																								0.0864491	0.0199952	0.152917	0.0264178
																								0.0773025	0.0161371	0.108192	0.504521
																								0.408609	0.00643765	0.0629561	0.0247448
																								0.00535458	0.180189	0.00512708	0.403614
																								0.00264809	0.0084004	0.0348585	0.095502
																								0.196758	0.104697	0.207296	0.300689
																								0.0195712	0.118278	0.0380252	0.0724503
																								0.0282902	0.0373974	0.0717082	0.361507
																								0.122826	0.00966748	0.0145245	0.219514
																								0.00364553	0.072849	0.0920447	0.0189879
																								0.0842245	0.0218157	0.01842	0.0196101
																								0.0525437	0.00823212	0.0698784	0.00986071
																								0.317802	0.212162	0.061997	0.590204
																								0.0274652	0.0891464	0.139759	0.151087
																								0.059916	0.0746611	0.589246	0.251289
																								0.109481	0.0565352	0.120436	0.0196432
																								0.004906	0.141953	0.0287239	0.0410748
																								0.0725274	0.0192136	0.0454687	0.0412034
																								0.0198572	0.0744205	0.0340848	0.18198
																								0.0453047	0.1068	0.0355242	0.0832341
																								0.0240971	0.0589122	0.0155528	0.268114
																								0.013576	0.0213086	0.104782	0.257545
																								0.0451658	0.0232955	0.0108226	0.0209867
																								0.00758545	0.16408	0.0341899	0.249781
																								0.0035774	0.233885	0.256729	0.00364808
																								0.2331	0.0712233	0.157644	0.0261862
																								0.00601564	0.0711005	0.0133059	0.127696
																								0.086876	0.393625	0.0581927	0.299986
																								0.0260604	0.0336894	0.478474	0.00336851
																								0.0319054	0.120411	0.0112689	0.0609225
																								0.0295019	0.00357712	0.0867295	0.0525263
																								0.0828922	0.127873	0.149118	0.0618783
																								0.208526	0.139161	0.00977164	0.881917
																								0.033939	0.1267	0.819319	0.112703
																								0.292238	0.0109803	0.18205	0.0992315
																								0.00396184	0.013899	0.402288	0.0281406
																								0.00294528	0.0290263	0.0645495	0.0118027
																								0.042545	0.0392255	0.0770719	0.207095
																								0.0224062	0.0736668	0.34697	0.0039778
																								0.0240611	0.0799464	0.0355726	0.0230461
																								0.0219885	0.0194309	0.0586274	0.569839
																								0.0592815	0.00598183	0.0335363	0.151911
																								0.344884	0.110399	0.280963	0.0375628
																								0.00724695	0.0935018	0.272464	0.12299
																								0.0652113	0.0258865	0.78193	0.0848903
																								0.0468892	0.678023	0.0279137	0.0693411
																								0.0749319	0.127616	0.149049	0.164174
																								0.0632442	0.00361578	0.126143	0.0452307
																								0.0091731	0.00347765	0.323956	0.0700934
																								0.0913267	0.0587056	0.207679	0.238926
																								0.0209968	0.629484	0.077824	0.341759
																								0.0148266	0.084651	0.311889	0.131641
																								0.113585	0.0780824	0.230183	0.0318729
																								0.00984826	0.238323	0.21313	0.0856236
																								0.0346201	0.13179	0.0478121	0.0320962
																								0.00954262	0.352687	0.139873	0.00876701
																								0.00273352	0.0247958	0.0586927	0.32024
																								0.00735653	0.0910631	0.0264228	0.028041
																								0.0458753	0.0545865	0.231051	0.0114447
																								0.0187936	0.0351749	0.0252685	0.150007
																								0.00160116	0.0527435	0.152511	0.0441867
																								0.00268139	0.022042	0.0733124	0.0217763
																								0.0332107	0.0159168	0.0332793	0.0557225
																								0.0401958	0.0214828	0.025142	0.13476
																								0.0521163	0.0691041	0.246473	0.0166684
																								0.00364255	0.00594823	0.0633221	0.00618811
																								0.03327	0.00599438	0.0614679	0.246168
																								0.084683	0.409683	0.127123	0.268138
																								0.0437927	0.00776974	0.277472	0.292761
																								0.0126492	0.0261862	8.75694e-05	0.061731
																								0.00798997	0.663693	0.0555748	0.0428096
																								0.0551323	0.00596771	0.157112	0.0350284
																								0.108486	0.156797	0.040564	0.0536154
																								0.00972822	0.014264	0.0298351	0.0342454
																								0.183591	0.0211717	0.0418676	9.69427e-05
																								0.0588416	0.0134794	0.069681	0.0214531
																								0.0102056	0.113984	0.06573	0.0369138
																								0.0359958	0.0131964	0.159344	0.0374648
																								0.0665898	0.0460035	0.199031	0.464275
																								0.0987436	0.0371863	0.0027986	0.195871
																								0.0031038	0.0087208	0.0702893	0.0194594
																								0.0257847	0.0282137	0.374646	0.0975584
																								0.169124	0.740871	0.013475	0.118621
																								0.0251699	0.0212255	0.0738131	0.0214857
																								0.0505848	0.00573048	0.0274206	0.0523397
																								0.0169075	0.0322617	0.00991661	0.010612
																								0.123119	0.0096702	0.12407	0.0291747
																								0.0570094	0.621667	0.0393286	0.236685
																								0.0308469	0.00574346	0.0337514	0.00266439
																								0.00140283	0.0688377	0.0942	0.0241688
																								0.0159885	0.204459	0.00721197	0.000369103
																								0.118469	0.114164	0.0354197	0.0302625
																								0.0155862	0.10243	0.00288873	0.0179589
																								0.019918	0.00882349	0.0348404	0.0160226
																								0.0162519	0.0227982	0.0224683	0.0120917
																								0.0106515	0.157018	0.139076	0.0556536
																								0.0023706	0.0280211	0.216068	0.221277
																								0.0432196	0.0607296	0.0767789	0.254556
																								0.0314098	0.126187	0.000960888	0.0360619
																								0.0246216	0.0236614	0.0259569	0.110293
																								0.0476212	0.021049	0.0153301	0.0716229
																								0.00584514	0.0614913	0.170652	0.0175401
																								0.0232197	0.0610343	0.00670312	0.190219
																								0.0341364	0.205438	0.13358	0.127225
																								0.204681	0.041797	0.0113856	0.0349194
																								0.0123232	0.0809309	0.0353976	0.00542621
																								0.0470413	0.0383216	0.00353806	0.105766
																								0.0527044	0.0618503	0.205149	0.0842685
																								0.00351232	0.378928	0.0535657	0.1638
																								0.10831	0.0355022	0.0549248	0.0153944
																								0.334652	0.0099303	0.0537631	0.00685701
																								0.0520438	0.043902	0.0489199	0.00957575
																								0.00466345	0.0740135	0.0731939	0.287713
																								0.0368964	0.00996658	0.00438336	0.271789
																								0.0712145	0.0520846	0.115438	0.0191916
																								0.0427133	0.104161	0.0487065	0.0742866
																								0.00126864	0.0349684	0.0563997	0.113909
																								0.00684512	0.00972114	0.162328	0.0581967
																								0.0861377	0.0380133	0.01222	0.10424
																								0.0212638	0.0425143	0.0647916	0.0750094
																								0.0020237	0.0144042	0.174739	0.0524105
																								0.032793	0.00961109	0.260523	0.0178759
																								0.0107915	0.0512737	0.0227672	0.133952
																								0.117172	0.0471452	0.0338237	0.161414
																								0.0126991	0.0129195	0.190892	0.151936
																								0.102155	0.367485	0.0656661	0.0084351
																								0.00244907	0.0224559	0.0111449	0.028518
																								0.0127409	0.0439888	0.0125492	0.339427
																								0.0239376	0.159569	0.0770391	0.0361864
																								0.00742294	0.0236858	0.0409597	0.277371
																								0.0901667	0.0428818	0.16459	0.0128971
																								0.00415723	0.117432	0.00980913	0.0105927
																								0.0750864	0.0152956	0.0101774	0.0420495
																								0.0565493	0.120582	0.33464	0.160334
																								0.0042556	0.022737	0.065386	0.0219618
																								0.0776439	0.18405	0.364138	0.0512204
																								0.0675776	0.330123	0.0731348	0.0794186
																								0.00387021	0.0704221	0.110938	0.159373
																								0.00761803	0.207074	0.262336	0.102924
																								0.18195	0.122951	0.152701	0.0494523
																								0.0999834	0.10988	0.0631657	0.0353843
																								0.00284031	0.0775489	0.255697	0.275851
																								0.160955	0.00273352	0.118567	0.515582
																								0.136495	0.109268	0.0201022	0.100981
																								0.000965632	0.0303241	0.00106731	0.0911861
																								0.0482601	0.126638	0.0279283	0.0133413
																								0.106907	0.0132831	0.0312678	0.0214972
																								0.0254881	0.0429839	0.0791761	0.00204549
																								0.0765624	0.194134	0.0292002	0.500789
																								0.0650059	0.00570228	0.13325	0.00995095
																								0.00486567	0.0169733	0.374369	0.10388
																								0.00396187	0.217446	0.0095821	0.0995097
																								0.0373662	0.209824	0.0396372	0.074463
																								0.019626	0.0123095	0.14111	0.102862
																								0.263176	0.0424597	0.162	0.0572137
																								0.0697503	0.0460667	0.00585032	0.463747
																								0.0495398	0.430639	0.00709539	0.424221
																								0.0539748	0.00876165	0.0208645	0.532608
																								0.029694	0.1882	0.133834	0.105823
																								0.0535976	0.21131	0.419807	0.0194764
																								0.0617862	0.0543775	0.0457857	0.0326603
																								0.060378	0.101835	0.342901	0.257085
																								0.0347857	0.102641	0.202592	0.437959
																								0.00413862	0.23585	0.109063	0.13093
																								0.00223228	0.353605	0.00276042	0.0102767
																								0.0276351	0.101846	0.0157838	0.281727
																								0.00496091	0.620222	0.021601	0.0492387
																								0.0114934	0.0240839	0.00500588	0.167392
																								0.000736683	0.0221691	0.120495	0.0820468
																								0.335	0.0890851	0.13493	0.000405246
																								0.0246994	0.0031126	0.124962	0.0681225
																								0.128734	0.00190887	0.153916	0.0959191
																								0.0072829	0.0142528	0.210639	0.337162
																								0.137969	0.246591	0.0464216	0.0327704
																								0.0486247	0.040179	0.0820968	0.103401
																								0.02408	0.0101828	0.0621205	0.611916
																								0.0134108	0.251424	0.147638	0.151781
																								0.0385087	0.0630443	0.0417462	0.0227375
																								0.104842	0.518122	0.0130392	0.0111951
																								0.278238	0.00755066	0.225596	0.00127043
																								0.0890447	1.14188	0.158299	0.218815
																								0.0702292	0.0234198	0.191277	0.317201
																								0.00353688	0.266693	0.0353238	0.334617
																								0.0165119	0.0779356	0.270036	0.694388
																								0.00409946	0.000336143	0.123841	0.0394403
																								0.0203623	0.00209589	0.0290123	0.0975657
																								0.0323197	0.0491365	0.0770342	0.0995616
																								0.00179485	0.139782	0.0322559	0.154288
																								0.0140547	0.00732652	0.00251587	0.0428988
																								0.0665183	0.0225778	0.0640897	0.0529831
																								0.0982505	0.0998003	0.0501402	0.0749805
																								0.384601	0.00329248	0.122049	0.393512
																								0.0263213	0.00457966	0.0435352	0.0329046
																								0.0519044	0.00483456	0.108371	0.308381
																								0.0444917	0.0422011	0.0434415	0.0990805
																								0.0100341	0.0411218	0.104473	0.0313629
																								0.108476	0.0589161	0.0417864	0.00570566
																								0.0430065	0.0523919	0.366993	0.037494
																								0.00325953	0.0158768	0.0132612	0.292835
																								0.0219063	0.0303253	0.115973	0.329815
																								0.00846985	0.01981	1.00043	0.0701178
																								0.0373162	0.288683	0.0412323	0.0817447
																								0.0299511	0.00307174	0.0491274	0.0340146
																								0.0368271	0.051693	0.0262429	0.065585
																								0.0088374	0.0518155	0.0279956	0.0272667
																								0.0384547	0.147746	0.142703	0.130229
																								0.0182176	0.0392994	0.0377242	0.405459
																								0.00266621	0.326137	0.0110454	0.00869155
																								0.00510022	0.0461189	0.0124353	0.480016
																								0.00015155	0.0979836	0.072793	0.245766
																								0.0173771	0.00335932	0.0021363	0.00397773
																								0.00104108	0.06517	0.0117449	0.157493
																								0.0202787	0.0448824	0.0245089	0.221289
																								0.00645026	0.0139853	0.155657	0.050354
																								0.00429324	0.154163	0.063077	0.176047
																								0.00147183	0.0533492	0.00443383	0.0586511
																								0.0281944	0.147018	0.0825166	0.040817
																								0.0539862	0.287857	0.0547289	0.117738
																								0.00340862	0.0592276	0.0228314	0.060101
																								0.0448713	0.219218	0.170085	0.0289341
																								0.0515064	0.0213989	0.0033216	0.0143645
																								0.0050112	0.0179529	0.00678052	0.0462701
																								0.0350904	0.10661	0.0240778	0.390358
																								0.0871473	0.0639198	0.0592743	0.342897
																								0.00282608	0.0604855	0.0156306	0.156983
																								0.00394703	0.131154	0.215191	0.203059
																								0.00132617	0.121213	0.0379854	0.0188852
																								0.041833	0.405949	0.0560371	0.008105
																								0.0558672	0.0932528	0.0597837	0.0799365
																								0.00361591	0.0882556	0.0724222	0.126291
																								0.266157	0.125691	0.0456012	0.0488287
																								0.077638	0.25645	0.0866454	0.176663
																								0.11368	0.212875	0.0215272	0.115972
																								0.0102367	0.0370533	0.0137035	0.0373513
																								0.144918	0.00700717	0.154016	0.0439752
																								0.130224	0.0288559	0.0627756	0.194061
																								0.0657297	0.017891	0.0953594	0.0823048
																								0.0167885	0.0274708	0.0437203	0.846888
																								0.0623488	0.0248065	0.0338868	0.0633564
																								0.0213864	0.127225	0.125762	0.00743719
																								0.00190451	0.0982776	0.277561	0.0124037
																								0.00487159	0.050233	0.0312332	0.0459089
																								0.0166319	0.0995655	0.00729351	0.148664
																								0.100717	0.125431	0.0820222	0.0506473
																								0.0385516	0.0194663	0.0857222	0.0206023
																								0.0186643	0.400067	0.0751458	0.0669143
																								0.0021162	0.160874	0.156711	0.0474791
																								0.0325677	0.503025	0.0943152	0.0240719
																								0.021318	0.00649886	0.0689776	0.0020035
																								0.00280387	0.462669	0.239549	0.0625602
																								0.0140325	0.0112853	0.223176	0.350044
																								0.109046	0.149871	0.097697	0.0673408
																								0.000712639	0.107054	0.0647427	0.070608
																								0.0490575	0.00309346	0.152766	0.100056
																								0.00885149	0.0187178	0.123893	0.0220439
																								0.0319582	0.112194	0.00981444	0.0387007
																								0.0291542	0.060738	0.509902	0.0955756
																								0.0188795	0.0459745	0.0354095	0.204453
																								0.0113626	0.195668	0.489136	0.094519
																								0.0186344	0.0334363	0.316267	0.116857
																								0.0499201	0.0503602	0.102626	0.273107
																								0.00331546	0.0389911	0.0485149	0.00676676
																								0.00160312	0.0145857	0.0626347	0.378208
																								0.183488	0.0189122	0.00648579	0.0483896
																								0.016069	0.00517613	0.224638	0.0281341
																								0.0158107	0.0232306	0.348991	0.0188713
																								0.33285	0.0899937	0.0708108	0.174182
																								0.0306044	0.0785973	0.112081	0.0253009
																								0.324893	0.0304276	0.0698914	0.160195
																								0.0306886	0.199178	0.0924963	0.105726
																								0.100279	0.343374	0.050075	0.0939506
																								0.00245955	0.00325118	0.0218641	0.0184472
																								0.0433793	0.0294177	0.0206745	7.54846e-05
																								0.133708	0.036949	0.290143	0.0421465
																								0.24199	0.0196729	0.0583466	0.0860584
																								0.00182193	0.0054071	0.113566	0.0412833
																								0.030241	0.118036	0.417666	0.0444855
																								0.0458932	0.0453914	0.0104555	0.069342
																								0.0607531	0.0202414	0.0290292	0.0318037
																								0.876921	0.14304	0.208122	0.0363504
																								0.045135	0.117561	0.00279071	0.035895
																								0.0447003	0.403349	0.0493472	0.0317967
																								0.0728947	0.0846252	0.0747221	0.618481
																								0.0188116	0.0249223	0.0220923	0.10175
																								0.165924	0.0808515	0.0141058	0.049146
																								0.032571	0.0200636	0.119709	0.00403781
																								0.00123654	0.0588333	0.0101839	0.05022
																								0.0672562	0.111561	0.175268	0.044798
																								0.14094	0.0504134	0.221227	0.0267543
																								0.00899453	0.0449025	0.272913	0.00796595
																								0.0219786	0.0708561	0.000464079	0.319533
																								0.0161209	0.00440846	0.0271804	0.108395
																								0.0354398	0.130476	0.350736	0.33916
																								0.144569	0.0147805	0.0149519	0.05144
																								0.067443	0.00606936	0.0644899	0.0246814
																								0.151004	0.0227342	0.140356	0.177073
																								0.0652886	0.0409608	0.0996801	0.166023
																								0.0533632	0.167758	0.0416953	0.234701
																								0.0030334	0.106501	0.058406	0.101138
																								0.000850029	0.0998947	0.14086	0.0462185
																								0.019564	0.11652	0.00737411	0.0749068
																								0.0251806	0.0661474	0.45114	0.12909
																								0.0346061	0.115302	0.0851138	0.00632351
																								0.0189486	0.321046	0.0551878	0.100189
																								0.128004	0.00347991	0.0876741	0.0127529
																								0.0291603	0.0257956	0.0557793	0.000832961
																								0.0104358	0.0588788	0.305098	0.0208311
																								0.239914	0.126862	0.337224	0.758169
																								0.383535	0.00266475	0.0211979	0.0407966
																								0.00724824	0.0891874	0.0187669	0.257548
																								0.0250319	0.0157565	0.100487	0.309221
																								0.198452	0.0443966	0.204842	0.0728563
																								0.0346009	0.250919	0.0208848	0.0244201
																								0.0215059	0.05151	0.00771118	0.121547
																								0.0219941	0.0321713	0.0917471	0.0354472
																								0.00614858	0.0135046	0.24075	0.0600288
																								0.122199	0.00388358	0.0831498	0.183978
																								0.0204582	0.03514	0.0238378	0.125958
																								0.0214138	0.000139424	0.149747	0.226557
																								0.00738754	0.0291145	0.0862116	0.0654033
																								0.0295535	0.196739	0.242249	0.0966144
																								0.0100708	0.174644	0.163613	0.0230707
																								0.00787539	0.00641734	0.19977	0.120895
																								0.0723408	0.000176722	0.019563	0.349976
																								0.408736	0.0862906	0.237412	0.215363
																								0.1453	0.0139908	0.197684	0.223538
																								0.0906188	0.420736	1.04913	0.00841799
																								0.103048	0.002089	0.0221146	0.183129
																								0.00978341	0.303529	0.0483629	0.0537323
																								0.0468196	0.0534797	0.0490882	0.181951
																								0.014057	0.0458741	0.111136	0.0176217
																								0.0348296	0.0767917	0.27683	0.345093
																								0.017435	0.0138732	0.568988	0.0986774
																								0.0389364	0.0251656	0.023837	0.0559724
																								0.0206992	0.035399	0.127047	0.0462583
																								0.13848	0.140142	0.123472	0.0170853
																								0.160126	0.00459021	0.019471	0.00355432
																								0.0401915	0.0025878	0.0183712	0.000977099
																								0.00443245	0.0358306	0.0103371	0.22123
																								0.0476686	0.0600686	0.320389	0.0262624
																								0.00887088	0.219104	0.217546	0.349319
																								0.000203045	0.00454348	0.0130054	0.175306
																								0.0114621	0.0949885	0.00295234	0.16659
																								0.0182515	0.0898989	0.00998529	0.00591478
																								0.0565909	0.00316761	0.451554	0.206988
																								0.251045	0.110087	0.28921	0.0223782
																								0.30918	0.000734751	0.00132125	0.0464391
																								0.0571033	0.0301259	0.0141916	0.182386
																								0.000883004	0.203228	0.105697	0.0897181
																								0.00479396	0.180064	0.00405689	0.0212175
																								0.292217	0.00228572	0.105758	0.15253
																								0.00492113	0.107357	0.172741	0.422529
																								0.00800417	0.120314	0.0995105	0.123229
																								0.0152156	0.156012	0.179121	0.00522776
																								0.226026	0.00279847	0.0823787	0.218923
																								0.00812555	0.197102	0.0414771	0.176691
																								0.0520306	0.112953	0.527186	0.0208235
																								0.065211	0.00576605	0.0113846	0.459323
																								0.173828	0.0649631	0.202111	0.0305934
																								0.0316777	0.0255618	0.0683038	0.21627
																								0.148694	0.0328612	0.101521	0.0357367
																								0.00126559	0.0581904	0.111837	0.139342
																								0.0130317	0.00796996	0.0104297	0.0844667
																								0.00182781	0.0257169	0.0161367	0.0526504
																								0.0600433	0.0445883	0.0371863	0.0711155
																								0.263062	0.0760714	0.0622121	0.18176
																								0.247752	0.104092	0.0992095	0.0289553
																								0.0104837	0.017373	0.0223526	0.472823
																								0.10453	0.148323	0.115224	0.049432
																								0.0262467	0.0207771	0.408125	0.00242351
																								0.0303433	0.0470761	0.125584	0.324419
																								0.119832	0.525091	0.197628	0.0161843
																								0.0155301	0.0653013	0.0053967	0.0356868
																								0.40359	0.0904975	0.208952	0.252074
																								0.013205	0.0353806	0.0956994	0.136439
																								0.0119654	0.0114746	0.477693	0.0153773
																								0.180181	0.0165206	0.432273	0.0944937
																								0.00374805	0.294501	0.1669	0.441448
																								0.127733	0.00583807	0.0202356	0.0966387
																								0.0498139	0.00385967	0.120328	0.031796
																								0.0437706	0.0544461	0.0530655	0.0540924
																								0.0061547	0.0518468	0.0119989	0.00377891
																								0.0424786	0.0822693	0.0229798	0.366196
																								0.0148948	0.114758	0.00142113	0.0125079
																								0.0135248	0.00316969	0.0498561	0.0297278
																								0.0618839	0.770457	0.0756932	0.192399
																								0.0124825	0.0238358	0.0186461	0.0551504
																								0.0541867	0.0123592	0.0033482	0.13211
																								0.00057296	0.0712313	0.00534791	0.00383694
																								0.0316004	0.00492426	0.0119238	0.00223848
																								0.118994	0.00261318	0.00578936	0.273493
																								0.035582	0.212682	0.0848735	0.0311589
																								0.000409877	0.00507677	0.00311501	0.116965
																								0.00266485	0.00156188	0.0189733	0.0580179
																								0.0136789	0.379835	0.00614819	0.00742363
																								0.0151503	0.197978	0.0981664	0.00689108
																								0.38991	0.0183564	0.00563936	0.0107932
																								0.0224592	0.0404017	0.0771818	0.0251964
																								0.009105	0.0134188	0.186887	0.053518
																								0.00921734	0.0525253	0.060315	0.478784
																								0.18149	0.0480539	0.0286012	0.00439573
																								0.104282	0.00539232	0.0757682	0.045172
																								0.00873125	0.0359815	0.043562	0.0803802
																								0.00133234	0.264957	0.0248981	0.295883
																								0.053953	0.0434901	0.175493	0.0849644
																								0.161949	0.0843726	0.0984833	0.00646625
																								0.0163227	0.0304901	0.0770731	0.0883713
																								0.1495	0.0559628	0.133831	0.000921712
																								0.00783708	0.076395	0.0278456	0.160524
																								0.0456218	0.107706	0.0835525	0.0252313
																								0.00442838	0.0317001	0.00247545	0.0176204
																								0.00856994	0.0234051	0.00535735	0.0286687
																								0.239005	0.0477049	0.0721731	0.0180121
																								0.0135572	0.20381	0.30801	0.238752
																								0.00415031	0.00322444	0.263237	0.065343
																								0.191108	0.138886	0.00450169	0.305292
																								0.0604501	0.186222	0.121185	0.23567
																								0.0100776	0.0618534	0.129211	0.317281
																								0.0074613	0.0802563	0.0100875	0.157036
																								0.142738	0.191727	0.0453828	0.018377
																								0.184243	0.00501557	0.296525	0.040034
																								0.0485168	0.00721939	0.174728	0.137099
																								0.00275873	0.0221672	0.196198	0.0318569
																								0.00251623	0.0572512	0.0174936	0.93295
																								0.269674	0.0291678	0.0414925	0.0177495
																								0.0448587	0.105247	0.145751	0.362707
																								0.0342354	0.0152044	0.00737449	0.0369231
																								0.0148882	0.00217024	0.0318331	0.0836921
																								0.0150338	0.325117	0.0202188	0.116971
																								0.193857	0.0488888	0.012307	0.196965
																								0.124938	0.00778692	0.0409633	0.264228
																								0.00331461	0.0127663	0.019837	0.00978781
																								0.0236205	0.1475	0.0474697	0.0133406
																								0.00329003	0.00290927	0.101956	0.0619458
																								0.0176967	0.135205	0.0995352	0.00312261
																								0.103279	0.0469112	0.125005	0.0181587
																								0.0127521	0.0083917	0.133909	0.0760983
																								0.00466415	0.00612763	0.0173082	0.012946
																								0.0510163	0.0307594	0.0942459	0.658178
																								0.0689673	0.473352	0.00591744	0.0408598
																								0.175981	0.0208361	0.033819	0.0318205
																								0.136753	0.0426207	0.104014	0.0199473
																								0.0786285	0.133802	0.127897	0.0134089
																								0.0783899	0.0263991	0.0726632	0.00765682
																								0.018737	0.108769	0.172875	0.233394
																								0.102117	0.550176	0.0485866	0.0256995
																								0.00413998	0.0508746	0.248829	0.0989064
																								0.0369189	0.0534438	0.301157	0.473472
																								0.019817	0.020125	0.121534	0.0292678
																								0.160915	0.36484	0.0869038	0.0213924
																								0.00133967	0.0534657	0.323124	0.0324378
																								0.14809	0.0449015	0.00545682	0.070186
																								0.0498272	0.00234733	0.00857184	0.149798
																								0.0973063	0.112457	0.139001	0.0546964
																								0.0166374	0.0140416	0.0269369	0.20386
																								0.0064143	0.00596141	0.0577726	0.0424082
																								0.018762	0.0452562	0.0935634	0.0999186
																								0.260261	0.0795611	0.685416	0.137954
																								0.104651	0.0344662	0.0299919	0.00648234
																								0.0663697	0.0279535	0.0604006	0.0124918
																								0.20719	0.148303	0.00225049	0.00576646
																								0.00960287	0.365045	0.00281884	0.0125414
																								0.00489842	0.0499482	0.00162427	0.0143395
																								0.0112627	0.000142726	0.286223	0.0172834
																								0.0189322	0.0298973	0.02097	0.00350421
																								0.0905356	0.0182184	0.0427651	0.0415517
																								0.00279753	0.113717	0.133089	0.0747931
																								0.00622685	0.0102264	0.0324855	0.170504
																								0.00374303	0.0159203	0.020915	0.161153
																								0.0118779	0.0823182	0.0330791	0.0961826
																								0.162211	0.00148036	0.00378356	0.00216932
																								0.0265043	0.201001	0.104478	0.00423621
																								0.205411	0.0499789	0.00610455	0.132818
																								0.0465666	0.246212	0.180237	0.0434203
																								0.00475669	0.0570717	0.0455362	0.0315984
																								0.00348498	0.00560155	0.103512	0.00978354
																								0.00426855	0.039878	0.0184561	0.104248
																								0.362056	0.00356142	0.563372	0.104926
																								0.0278078	0.0276503	0.552664	0.351249
																								0.00465727	0.0784447	0.024331	0.0806569
																								0.0269003	0.0063683	0.106973	0.0224434
																								0.00167926	0.0034496	0.0121202	0.0279395
																								0.0125028	0.0128763	0.00515182	0.0191634
																								0.00156028	0.228655	0.00346538	0.00233207
																								0.27615	0.152596	0.103201	0.0381198
																								0.163402	0.0840417	0.109718	0.219744
																								0.0121451	0.0606774	0.0219614	0.15948
																								0.00962526	0.245606	0.216974	0.00236601
																								0.0647157	0.011412	0.0338418	0.169201
																								0.145894	0.00496939	0.00561732	0.142392
																								0.00611766	0.14238	0.0812903	0.0205983
																								0.0659541	0.255162	0.200513	0.00196659
																								0.0499027	0.0228547	0.00838657	0.218755
																								0.236023	0.00122697	0.0114731	0.0759286
																								0.0111056	0.00390194	0.0186645	0.391939
																								0.0109081	0.00460159	0.502096	0.0224368
																								0.00575037	0.323863	0.292068	0.0414997
																								0.08346	0.226929	0.14182	0.312729
																								0.135109	0.111052	0.0481099	0.120285
																								0.0721701	0.45162	0.189953	0.0670689
																								0.0910562	0.0153527	0.00809542	0.58337
																								0.0641818	0.00528388	0.0668479	0.0363551
																								0.0106758	0.00919857	0.15424	0.192093
																								0.00730233	0.0378224	0.331293	0.368758
																								0.0473199	0.0239972	0.0326012	0.0489869
																								0.0182943	0.120751	0.333852	0.0924579
																								0.00343884	0.0802081	0.217898	0.0810816
																								0.0894388	0.000283239	0.263355	0.0437305
																								0.00364543	0.0171385	0.00074768	0.0489544
																								0.0339507	0.108231	0.00408728	0.0920514
																								0.27311	0.0575666	0.00364982	0.0131113
																								0.00362707	0.00913336	0.0876313	0.0416372
																								0.0528365	0.0240206	0.205597	0.00101253
																								0.000953289	0.0294782	0.223777	0.145407
																								0.0245027	0.0575628	0.00843292	0.00467763
																								0.0636082	0.0328978	0.0722423	0.00835799
																								0.0939749	0.0696351	0.175005	0.000948154
																								0.00612774	0.112324	0.187626	0.00445218
																								0.0979506	0.0785572	0.00194477	0.0097528
																								0.016512	0.0227677	0.0313889	0.0261525
																								0.00252577	0.159362	0.0555795	0.0866555
																								0.0493702	0.0148966	1.22497	0.373579
																								0.0683158	0.0146648	0.0360492	0.191501
																								0.343384	0.00855213	0.0594791	0.0266909
																								0.0627359	0.00308947	0.0635215	0.120985
																								0.00714137	0.379286	0.0759715	0.0533173
																								0.091605	0.0148697	0.100865	0.0683637
																								0.0538316	0.0108666	0.0458977	0.0575824
																								0.181966	0.0383412	0.077627	0.069152
																								0.00800567	0.13182	0.0554308	0.00441245
																								0.00730784	0.318968	0.0206552	0.391535
																								0.00127646	0.0544007	0.209617	0.00821396
																								0.13386	0.0533244	0.117827	0.0520811
																								0.0595649	0.0371845	0.0684454	0.013224
																								0.000975931	0.00699506	0.0185478	0.00304264
																								0.000781358	0.0638375	0.464159	0.320703
																								0.00328682	0.222621	0.122482	0.0268298
																								0.150758	0.00473301	0.112899	0.257412
																								0.0623978	0.119427	0.00291072	0.0385417
																								0.0977139	0.0607744	0.0809639	0.0135172
																								0.0245123	0.0238235	0.0037527	0.0377955
																								0.0230196	0.037163	0.0203813	0.0294829
																								0.107772	0.115382	0.0601369	0.256734
																								1.18067	0.0625218	0.00826343	0.00654752
																								0.0647636	0.0157754	0.317736	0.0520099
																								0.273276	0.0088681	0.0285281	0.182025
																								0.0299067	0.258239	0.641064	0.0924219
																								0.0975157	0.0479048	0.00109658	0.0195224
																								0.0595565	0.0134518	0.181013	0.00317957
																								0.0026594	0.0687605	0.0349815	0.194961
																								0.0246724	0.0452321	0.050327	0.217677
																								0.0863826	0.043088	0.0159468	0.00583518
																								0.172412	0.0585095	0.0470909	0.0306379
																								0.0274771	0.0378129	0.0838897	0.0560126
																								0.0235902	0.00606598	0.0100117	0.0263055
																								0.00393943	0.0174512	0.000966562	0.0392255
																								0.00575392	0.051627	0.16591	0.00670461
																								0.384583	0.0714011	0.00975884	0.0986979
																								0.203729	0.0224196	0.00459199	0.00639274
																								0.0754408	0.00463292	0.144486	0.173468
																								0.00571015	0.199346	0.0695768	0.00913739
																								0.00658494	0.226878	0.0129614	0.0604072
																								0.0122102	0.00228757	0.014951	0.137014
																								0.0845333	0.0275259	0.367915	0.103275
																								0.0222811	0.0095147	0.0254137	0.0960332
																								0.126463	0.00594102	0.353753	0.0250457
																								0.00267339	0.122237	0.0100368	0.0309086
																								0.141435	0.206762	0.000226558	0.0829546
																								0.000606344	0.198822	0.00705823	0.476536
																								0.0175692	0.000761572	0.136847	0.136205
																								0.334695	0.0634014	0.0116366	0.376439
																								0.0127984	0.0529816	0.225522	0.133603
																								0.0613423	0.0467021	0.0916493	0.0332086
																								0.0353883	0.0353827	0.137408	0.0765465
																								0.083215	0.0516412	0.0205828	0.0168293
																								0.033692	0.0340331	0.158847	0.339786
																								0.0801789	0.0108246	0.0597513	0.0141132
																								0.00883952	0.0947487	0.289713	0.0473933
																								0.00145598	0.202745	0.0661595	0.0602812
																								0.00692864	0.13234	0.0928738	0.0653107
																								0.00528796	0.0224385	0.0107246	0.142489
																								0.00619535	0.00878211	0.119565	0.784391
																								0.0130119	0.0332538	0.0373095	0.0755962
																								0.0119554	0.0241646	0.129266	0.180307
																								0.102886	0.0888826	0.039605	0.00949207
																								0.00344449	0.256761	0.0216154	0.111771
																								0.00237354	0.0562188	0.0184567	0.064916
																								0.12534	0.0465921	0.0758172	0.0187031
																								0.0428519	0.0203629	0.0302607	0.00729027
																								0.413003	0.00668	0.0759954	0.0195483
																								0.00265553	0.0738851	0.00303421	0.0835682
																								0.126347	0.0281443	0.089719	0.230891
																								0.0016202	0.091949	0.0504303	0.168155
																								0.0486072	0.178508	0.0965184	0.108148
																								0.0141014	0.0891512	0.309541	1.18252
																								0.00150021	0.0173193	0.00532478	0.143066
																								0.106334	0.0602556	0.149731	0.125032
																								0.309217	0.00968282	0.106116	0.00743739
																								0.160235	0.0505503	1.71571	0.258488
																								0.0385288	0.0130928	0.317508	0.30676
																								0.0135859	0.0500194	0.198916	0.0219976
																								0.000912045	0.107261	0.256138	0.00718097
																								0.0200458	0.0241603	0.604922	0.335163
																								0.0496747	0.00339094	0.0202568	0.0440424
																								0.00847159	0.00563245	0.0298766	0.1565
																								0.00842942	0.0912748	0.137552	0.18271
																								0.00830895	0.0056906	0.140415	0.00340262
																								0.00577637	0.0283065	0.125089	0.248284
																								0.49437	0.00828678	0.0305186	0.0774703
																								0.0778715	0.118184	0.0195831	0.067356
																								0.00743402	0.00793484	0.0477309	0.0399503
																								0.0124835	0.0431447	0.164415	0.00980446
																								0.0107423	0.0612708	0.094984	0.123173
																								0.00661785	0.0263363	0.2162	0.0738438
																								0.564926	0.473023	0.0452654	0.499002
																								0.00679694	0.181605	0.0406586	0.0278447
																								0.159605	0.094533	0.111245	0.0481497
																								0.0311288	0.243286	0.0439782	0.032
																								0.013829	0.0149281	0.0937974	0.0913411
																								0.0134084	0.0362516	0.0596862	0.0243862
																								0.0180694	0.0209178	0.0199509	0.019702
																								0.0531528	0.0305302	0.00625953	0.0446809
																								0.0602948	0.0935828	0.000477197	0.115266
																								0.014636	0.00371466	0.00178525	0.00487111
																								0.0620537	0.00810938	0.0426094	0.00282886
																								0.0349311	0.000532327	0.0133023	0.188037
																								0.00792759	0.0214747	0.04348	0.0554692
																								0.0208471	0.0156159	0.000142197	0.222579
																								0.0289419	0.00945522	0.00235394	0.0378768
																								0.000948516	0.0187974	0.00209769	0.023283
																								0.0522773	0.0592581	0.0151437	0.0482645
																								0.238973	0.0270267	0.0318762	0.0378682
																								0.0482709	0.0132407	0.0770018	0.141104
																								0.00230436	0.00676935	0.0706313	0.0162972
																								0.00276452	0.0247285	0.0631777	0.105813
																								0.438085	0.0141101	0.01949	0.109325
																								0.0145552	0.0376834	0.0172595	0.0198184
																								0.00525413	0.184444	0.14244	0.504639
																								0.149342	0.0430587	0.0261051	0.0234604
																								0.0213712	0.000819563	0.448337	0.316697
																								0.203158	0.000169797	0.0171127	0.0108891
																								0.00886535	0.013109	0.0793001	0.0202345
																								0.00886452	0.0183121	0.00164159	0.173061
																								0.074211	0.0151141	0.00961268	0.490835
																								1.31208	0.00502759	0.107515	0.0239628
																								0.0412239	0.034025	0.0153522	0.0130025
																								0.00238218	0.101234	0.0142616	0.153114
																								0.0926006	0.114072	0.0313125	0.0167028
																								0.00184034	0.0606371	0.315817	0.059266
																								0.0295723	0.0308999	0.00287711	0.341165
																								0.0208917	0.0077623	0.0381989	0.0619466
																								0.0693271	0.00596204	0.0607772	0.172181
																								0.00462256	0.0910738	0.0421218	0.154353
																								0.121481	0.0195787	0.0803662	0.071766
																								0.026669	0.0683192	0.0450573	0.0326043
																								0.0652705	0.015178	0.0125819	8.66821e-05
																								0.00480742	0.121629	0.289239	0.300711
																								0.00403287	0.014443	0.110312	0.301388
																								0.00163537	0.0386398	0.0147526	0.00777555
																								0.00984174	0.0119511	0.0598342	0.0301566
																								0.129666	0.133801	0.0935561	0.683329
																								0.0615702	0.129234	0.0948363	0.331697
																								0.000611308	0.0318477	0.0624675	0.0050345
																								0.0246984	0.0648958	0.0167866	0.0184637
																								0.00163622	0.168361	0.0118238	0.0283056
																								0.0538784	0.00345498	0.0877658	0.0419877
																								0.221217	0.00661719	0.0864088	0.0657812
																								0.0228319	0.00945639	0.00123503	0.687912
																								0.00194937	0.0902258	0.0523419	0.0140553
																								0.010873	0.0556718	0.106133	0.115463
																								0.0142918	0.0493562	0.128235	0.0123906
																								0.166397	0.0552956	0.0387874	0.0341024
																								0.0733334	0.0862809	0.0154682	0.145101
																								0.00269194	0.13966	0.244482	0.00812519
																								0.00971182	0.00210016	0.0167023	0.00539567
																								0.00844962	0.0225865	0.0188602	0.27115
																								0.0103517	0.00915567	0.00201408	0.128785
																								0.0333056	0.0513798	0.00444319	0.106405
																								0.0312026	0.173343	0.12429	0.0213875
																								0.011623	0.568074	0.347071	0.53081
																								0.0295538	0.0317565	0.0173485	0.0168865
																								0.0169034	0.103279	0.0157248	0.0459659
																								0.00213823	0.0403246	0.135892	0.615536
																								0.0279037	0.0634713	0.162143	0.13369
																								0.00247564	0.0784033	0.266687	0.00717441
																								0.15573	0.0788783	0.00715195	0.119613
																								0.245934	0.029649	0.0173495	0.0198065
																								0.00430036	0.0405133	0.0133612	0.142944
																								0.0277497	0.207354	0.0391619	0.00353024
																								0.273145	0.131271	0.0433259	0.00270735
																								0.126951	0.069628	0.16662	0.115836
																								0.0209476	0.0300669	0.031213	0.408045
																								0.0218398	0.287758	0.0747974	0.0333144
																								0.0193452	0.383495	0.0967145	0.256352
																								0.113881	0.000117305	0.0435719	0.0788267
																								0.0410783	0.190902	0.0812666	0.117448
																								0.0698947	0.0174448	0.391779	0.0805714
																								0.013756	0.0662217	0.182813	0.1662
																								0.0428523	0.672526	0.459467	0.0534971
																								0.143762	0.0104553	0.0776804	0.0308399
																								0.0210818	0.0585116	0.0518707	0.0168399
																								0.00735279	0.00627632	0.0129082	0.10992
																								0.00617908	0.00462612	0.0495883	0.170944
																								0.00105159	0.295721	0.141098	0.00271288
																								0.00590393	0.0215766	0.107321	0.35142
																								0.00959626	0.000623386	0.384947	0.00698013
																								0.0172648	0.275463	0.0564559	0.0393024
																								0.0273225	0.272259	0.329322	0.184883
																								0.00118568	0.0193004	0.0168975	0.0139584
																								0.0263707	0.0624146	0.0609802	0.242512
																								0.101157	0.442	0.0925543	0.217648
																								0.0356619	0.0066014	0.072125	0.243146
																								0.0420756	0.0105274	0.675314	0.0200954
																								0.0150713	0.0033899	0.260628	0.0297207
																								0.0343516	0.0212938	0.0152122	0.108026
																								0.00322998	0.0258009	0.0532945	0.105568
																								0.00511168	0.0952847	0.0910675	0.0272831
																								0.0122986	0.0493317	0.0392186	0.176573
																								0.00574452	0.18994	0.00690229	0.00925546
																								0.00147521	0.197296	0.203311	0.170926
																								0.0185412	0.0320711	0.040143	0.25819
																								0.0345558	0.00216595	0.0437206	0.0689177
																								0.000237581	0.00956436	0.0115053	0.0129095
																								0.00399381	0.199934	0.114553	0.0100056
																								0.0988235	0.00290834	0.477573	0.0312956
																								0.0977213	0.178081	0.0574625	0.0925362
																								0.000570015	0.014805	0.212332	0.00585262
																								0.00225416	0.000904459	0.050732	0.0136844
																								0.00269694	0.00860221	0.0650473	0.068732
																								0.00130551	0.00945952	0.00771636	0.438197
																								0.100028	0.0430673	0.0606926	0.0148893
																								0.011062	0.00409622	0.0137355	0.0998821
																								0.0123503	0.434226	0.0331925	0.101982
																								0.238575	0.00263917	0.175332	0.00776077
																								0.000962088	0.0228128	0.215703	0.0809311
																								0.0097865	0.011387	0.0625598	0.00241489
																								0.0483909	0.250914	0.0770478	0.0163142
																								0.00997962	0.0317262	0.108123	0.290184
																								0.0346563	0.0234834	0.205002	0.331827
																								0.00502333	0.0321705	0.0845416	0.0757077
																								0.180533	0.00488589	0.0230327	0.0264161
																								0.036126	0.26343	0.00846879	0.0668677
																								0.0237174	0.0117108	0.0507084	0.0717516
																								0.0166405	0.122126	0.0571335	0.36488
																								0.0140951	0.0551075	0.314819	0.0838858
																								0.0241597	0.036854	0.0849215	0.127987
																								0.0115737	0.00410678	0.0218631	0.111223
																								0.00153936	0.0145174	0.0116316	0.0963753
																								0.0051836	0.0184345	0.0331809	0.00550831
																								0.0129518	0.0296533	0.072242	0.151789
																								0.00247071	1.05444	0.273722	0.0162965
																								0.015446	0.0482078	0.00711933	0.11409
																								0.0640293	0.13848	0.011286	0.0182924
																								0.015086	0.177792	0.0212227	0.00395656
																								0.0778632	0.142042	0.115459	0.566796
																								0.0220208	0.0340794	0.080066	0.195967
																								0.0144897	0.0728789	0.0388435	0.0791025
																								0.0633961	0.0806305	0.173174	0.0210112
																								0.0479719	0.00187678	0.0285265	0.028061
																								0.00472515	0.0146176	0.0416586	0.0242083
																								0.135528	0.0702852	0.0338865	0.0216022
																								0.0543241	0.00242591	0.150583	0.0205255
																								0.158022	0.0263004	0.0106952	0.0805954
																								0.00665038	0.0112772	0.120714	0.0156781
																								0.0175811	0.480277	0.0252461	0.073633
																								0.0211287	0.00417809	0.0939524	0.0361728
																								0.0817151	0.148847	0.251517	0.0368495
																								0.00882821	0.00723958	0.138237	0.158664
																								0.0250766	0.245676	0.0457917	0.0676831
																								0.0158951	0.0150583	0.0636798	0.0124
																								0.000604606	0.021805	0.00677095	0.0104959
																								0.0538349	0.0511683	0.10633	0.159468
																								0.0154668	0.459999	0.259637	0.00986827
																								0.0117844	0.0219009	0.0992306	0.0384939
																								0.193922	0.00285787	0.0562062	0.0450901
																								0.013167	0.0332874	0.09245	0.0166625
																								0.0436405	0.0874373	0.0573493	0.0555416
																								0.0597522	0.226635	0.157851	0.160418
																								0.00705749	0.0370481	0.108515	0.231131
																								0.0125854	0.184731	0.0313748	0.120512
																								0.0178517	0.0442669	0.774187	0.0295347
																								0.0260599	0.00242015	0.00646005	0.251652
																								0.0446209	0.0247014	0.152262	0.184412
																								0.0521858	0.00769157	0.310692	0.236783
																								0.0476282	0.234544	0.0809084	0.0229188
																								0.0226773	0.00662299	0.00794463	0.0108069
																								0.0898187	0.00824538	0.0581599	0.0189742
																								0.00339097	0.00949494	0.159892	0.352952
																								0.0697379	0.0339853	0.164596	0.0380013
																								0.208745	0.00422075	0.0310999	0.00563447
																								0.037222	0.0146339	0.0281958	0.0324699
																								0.0438287	0.0212117	0.0933835	0.100421
																								0.0239412	0.038216	0.41378	0.10146
																								0.0196945	0.0198187	0.124561	0.158472
																								0.301983	0.0174522	0.0302235	0.0473453
																								0.105668	0.0169656	0.127453	0.0169366
																								0.0472184	0.243494	0.00870426	0.0444937
																								0.000800552	0.0272665	0.0864422	0.170125
																								0.017974	0.0505972	0.0952833	0.127186
																								0.053365	0.196344	0.00933318	0.0877482
																								0.057858	0.239046	0.0500255	0.0484512
																								0.0811824	0.0323297	0.0433781	0.00380672
																								0.0114435	0.0356572	0.00797433	0.0575605
																								0.0941809	0.0552184	0.0872328	0.0291066
																								0.0921068	0.556792	0.0714558	0.0460265
																								0.0198164	0.0336778	0.000812295	0.043601
																								0.135766	0.0297683	0.00647063	0.262255
																								0.0386529	0.141873	0.00363215	0.782405
																								0.00293781	0.101768	0.019556	0.0280038
																								0.0465801	0.035731	0.0713061	0.0120171
																								0.0120897	0.0234336	0.0547252	0.310742
																								0.0742768	0.0100756	0.0497698	0.237086
																								0.0251612	0.0174158	0.0251539	0.0336679
																								0.0228959	0.040168	0.078756	0.0620773
																								0.0323592	0.00121285	0.0572003	0.00845662
																								0.00726097	0.0891174	0.0823076	0.0821735
																								0.173351	0.113651	0.134132	0.0314066
																								0.00870029	0.0496866	0.0113695	0.0240396
																								0.0179988	0.00113556	0.0921184	0.00696752
																								0.301392	0.00484356	0.0618845	0.163716
																								0.0142264	0.0131199	0.226698	0.0429553
																								0.0447471	0.00296227	0.148586	0.0541807
																								0.0193837	0.0696216	0.0251644	0.0874769
																								0.0188508	0.0948086	0.114248	0.0548976
																								0.00617625	0.00288744	0.0803394	0.0179024
																								0.20589	0.210749	0.0273503	0.0332799
																								0.425045	0.055846	0.0463009	0.0185302
																								0.0341511	0.0198306	0.141835	0.10231
																								0.00388813	0.00722837	0.0440607	0.0457618
																								0.0204135	0.0177645	0.0035728	0.0480372
																								0.0140976	0.0432592	0.113472	0.339143
																								0.0472641	0.00435014	0.7212	0.0130891
																								0.00259225	0.00903429	0.00776565	0.12766
																								0.0210723	0.00408494	0.136922	0.263851
																								0.00159003	0.318488	0.0110813	0.36188
																								0.235361	0.00410758	0.0272623	0.190375
																								0.00672254	0.0931052	0.190978	0.0342964
																								0.261537	0.0523273	0.154782	0.0492052
																								0.032847	0.00624499	0.072605	0.00775196
																								0.0283782	0.0469333	0.0648335	0.0229349
																								0.112667	0.00924155	0.0319883	0.0392107
																								0.0184381	0.0244309	0.0228356	0.0175073
																								0.0728948	0.0143869	0.0897319	0.00611126
																								0.0725607	0.00699886	0.429743	0.0179375
																								0.00428835	0.114919	0.0563571	0.0927248
																								0.423859	0.0185164	0.129569	0.0899559
																								0.52409	0.00120411	0.0445593	0.0281761
																								1.05164	0.0701924	0.0282486	0.0335731
																								0.30815	0.107717	0.0428647	0.00263619
																								0.025649	0.00634458	0.411421	0.00423024
																								0.188917	0.0284274	0.0557671	0.0524553
																								0.0871885	0.00628149	0.0232865	0.0245482
																								0.0296082	0.020132	0.158521	0.00366326
																								0.0555938	0.00401824	0.433125	0.0811556
																								0.00586727	0.00330503	0.00945741	0.247709
																								0.0293789	0.0156296	0.0386321	0.0184655
																								0.634049	0.0024595	0.00765805	0.0963612
																								0.111772	0.0532747	0.155976	0.091951
																								0.0104583	0.0265588	0.0316728	0.00842061
																								0.0390471	0.00433768	0.00999716	0.166887
																								0.224706	0.00718086	0.0877184	0.061436
																								0.00526539	0.131799	0.00741744	0.00960233
																								0.00449337	0.00153638	0.00761429	0.114775
																								0.0270108	0.00633947	0.0299182	0.0193625
																								0.0674566	0.00625209	0.05148	0.0385324
																								0.107232	0.0399777	0.102482	0.0610035
																								0.0467459	0.689331	0.0137501	0.442874
																								0.0485733	0.0400439	0.221755	0.0778521
																								0.455402	0.119282	0.121288	0.311952
																								0.0157614	0.165179	0.208057	0.0340207
																								0.122372	0.176052	0.0306203	0.0979141
																								0.00532909	0.0474589	0.012272	0.128384
																								0.0593615	0.000688473	0.068208	0.0113802
																								0.0445165	0.118052	0.0141285	0.0226761
																								0.00108826	0.0683969	0.065689	0.647476
																								0.00253525	0.0297563	0.600734	0.0337807
																								0.280179	0.066457	0.0256947	0.0422963
																								0.0221623	0.127413	0.126715	0.0319696
																								0.399816	0.0110716	0.0952851	0.0657133
																								0.0907853	0.000992142	0.0199684	0.0381667
																								0.0101928	0.01751	0.686893	0.0057254
																								0.0119571	0.00932879	0.0121933	0.151863
																								0.00761245	0.0100497	0.106281	0.0258336
																								0.00762765	0.00137702	0.0637768	0.135535
																								0.0147115	0.187942	0.408031	0.0289171
																								0.112112	0.0693405	0.00371836	0.126434
																								0.486766	0.0128786	0.131172	0.0066837
																								0.11533	0.0357664	0.221855	0.0500074
																								0.366982	0.00293505	0.0994709	0.00916314
																								0.123312	0.00192615	0.06565	0.00318924
																								0.0980342	0.0101822	0.0961174	0.0269154
																								0.0137913	0.0157145	0.673084	0.377954
																								0.332907	0.0410196	0.00551234	0.00826195
																								0.00951987	0.000109562	0.000740704	0.131103
																								0.00625509	0.0152027	0.0768932	0.167633
																								0.00810924	0.0122601	0.0153969	0.00974431
																								0.0693011	0.0105554	0.00255064	0.0143653
																								0.1251	0.111069	0.395129	0.0932232
																								0.12135	0.0152655	0.0157118	0.0432953
																								0.0632693	0.0931391	0.145476	0.567553
																								0.253307	0.0516489	0.167048	0.00159293
																								0.019371	0.0238627	0.00870057	0.0850731
																								0.0129233	0.00360649	0.144613	0.064215
																								0.0492551	0.0155656	0.210908	0.0933969
																								0.126364	0.117476	0.126728	0.0232541
																								0.00975028	0.0108507	0.0251947	1.26709
																								0.0206352	0.168436	0.0348681	0.128084
																								0.00354205	0.00608592	0.00791581	0.256024
																								0.0653746	0.169425	0.240008	0.010587
																								0.180381	0.0698576	0.00449668	0.116229
																								0.0468527	0.0421671	0.0300314	0.017529
																								0.0753953	0.0498865	0.351364	0.00315203
																								0.0482942	0.00566729	0.0273772	0.0159195
																								0.0654345	0.0910839	0.0628467	0.0650864
																								0.112046	0.0218296	0.0995181	0.00466947
																								0.0618596	0.0356678	0.0257272	0.0499922
																								0.0494463	0.00546519	0.0603777	0.0600999
																								0.445304	0.105713	0.103466	0.0699081
																								0.0088184	0.376123	0.183356	0.0114507
																								0.00155441	0.00400235	0.00669035	0.251511
																								0.0934702	0.0238096	0.177983	0.0295459
																								0.0631381	0.0342754	0.13129	0.0527163
																								0.47561	0.0111367	0.0663288	0.00235407
																								0.0617247	0.0100902	0.0655609	0.110139
																								0.0210911	0.125491	0.0113602	0.0308452
																								0.204456	0.0194135	0.0220783	0.157225
																								0.044173	0.107774	0.0582834	0.0106052
																								0.026362	0.0245617	0.483389	0.122125
																								0.224747	0.109931	0.26908	0.00730732
																								0.213432	0.0274507	0.0540111	0.04577
																								0.00877161	0.013253	0.0216234	0.126713
																								0.093946	0.00398028	0.07793	0.0880016
																								0.0223449	0.055796	0.0670612	0.168163
																								0.0780037	0.110433	0.056647	0.0135468
																								0.0355552	0.00771411	0.285219	0.190655
																								0.103679	0.0274076	0.0714562	0.195773
																								0.0413268	0.00210784	0.121971	0.000558178
																								0.00124737	0.164242	0.0361024	0.111968
																								0.0347639	0.00269498	0.131129	0.0259434
																								0.0299142	0.176004	0.0105502	0.00212756
[truncated: 154,482 more rows]

## Sheet: Figure 4
Figure 4C												Figure 4D												Figure 4F
CTR_Col	IAA_Col	CTR_tmk1tmk4	IAA_tmk1tmk4		statistics	two-way ANOVA						CTR_Col	IAA_Col	CTR_tmk1tmk4	IAA_tmk1tmk4		statistics	Kruskal-Wallis test						CTR_Col	IAA_Col	CTR_tmk1tmk4	IAA_tmk1tmk4		statistics	two-way ANOVA
0.342705	0.321538	0.284094	0.292809									39.95	28.93	9.27	1.09									0.0115957	0.00210574	0.00910505	0.110657
0.338813	0.334113	0.291932	0.28368		Tukey's multiple comparisons test	Significant?	Summary	Adjusted P Value				35.95	30.26	6.94	6.72		Dunn's multiple comparisons test	Significant?	Summary	Adjusted P Value				0.00215722	0.00324501	0.000567403	1.51794		Tukey's multiple comparisons test	Significant?	Summary	Adjusted P Value
0.338382	0.330899	0.293045	0.296219									36.59	29.95	12.32	1.29									0.000262625	0.00029173	0.00125675	0.459539
0.328993	0.340207	0.322047	0.298483		CTR:Col vs. CTR:tmk1tmk4	Yes	****	<0.0001				31.79	31.75	12.44	13.87		CTR_Col vs. IAA_Col	Yes	**	0.0027				0.0653898	0.000373171	8.70301e-05	1.0394		CTR:Col vs. CTR:tmk1tmk4	Yes	****	<0.0001
0.330774	0.338805	0.274488	0.29799		CTR:Col vs. IAA:Col	Yes	****	<0.0001				29.8	32.93	3.38	7.45		CTR_Col vs. CTR_tmk1tmk4	Yes	****	<0.0001				0.0307976	4.3394e-05	0.00300893	0.229383		CTR:Col vs. IAA:Col	Yes	**	0.0043
0.305854	0.341172	0.314181	0.292499		CTR:Col vs. IAA:tmk1tmk4	Yes	****	<0.0001				21.97	36.67	20.51	7.64		CTR_Col vs. IAA_tmk1tmk4	Yes	****	<0.0001				0.0263738	1.87236e-05	0.0238464	0.0564175		CTR:Col vs. IAA:tmk1tmk4	Yes	****	<0.0001
0.326265	0.335316	0.290412	0.300002		CTR:tmk1tmk4 vs. IAA:Col	Yes	****	<0.0001				31.7	33.03	1.55	10.06		IAA_Col vs. CTR_tmk1tmk4	Yes	****	<0.0001				0.0352978	0.000986738	0.0392331	0.197447		CTR:tmk1tmk4 vs. IAA:Col	Yes	****	<0.0001
0.297884	0.332051	0.283222	0.302445		CTR:tmk1tmk4 vs. IAA:tmk1tmk4	No	ns	0.6535				17.22	30.36	9.46	14.77		IAA_Col vs. IAA_tmk1tmk4	Yes	****	<0.0001				0.226679	0.000113445	0.000531381	0.192537		CTR:tmk1tmk4 vs. IAA:tmk1tmk4	No	ns	0.2979
0.315935	0.345429	0.281987	0.311043		IAA:Col vs. IAA:tmk1tmk4	Yes	****	<0.0001				27.69	41.75	9.4	14.15		CTR_tmk1tmk4 vs. IAA_tmk1tmk4	No	ns	>0.9999				8.33293e-05	0.000500958	0.000965805	1.9458		IAA:Col vs. IAA:tmk1tmk4	Yes	****	<0.0001
0.302266	0.339252	0.285198	0.297315									20.45	38.35	11.78	1.22									0.00304233	0.000180291	0.000218862	0.0024217
0.342359	0.349591	0.27979	0.300829									38.95	44.44	10.12	8.38									0.00189519	0.000610921	0.0132509	1.82074
0.326896	0.349798	0.266918	0.291965									32.83	43.73	1.8	10.71									0.0231999	0.0100483	0.00446511	0.389201
0.323191	0.355173	0.273371	0.303184									29.43	46.17	4.52	5.6									0.0343253	0.000861214	0.00345886	1.01443
0.342225	0.352954	0.285115	0.298787									38.71	44.02	1.18	9.91									0.689487	0.000323271	0.114513	0.120353
0.333048	0.337747	0.27704	0.274712									34.11	35.06	3.42	5.26									0.00450169	0.00595779	0.00103924	0.103925
0.329744	0.338747	0.30577	0.287815									31.66	34.56	12.2	4									0.015584	0.000121788	0.000712442	0.060276
0.336759	0.353588	0.266588	0.276745									35.33	43.02	2.48	3.95									0.0282487	0.000835171	0.00118259	0.715499
0.326101	0.354565	0.275801	0.284052									30.63	43.32	2.41	10.12									0.000156451	0.000895001	0.000340629	0.986435
0.327917	0.352684	0.297637	0.278361									31.98	44.57	1.05	7.21									0.000192569	9.62398e-05	0.00453237	0.31484
0.319631	0.351123	0.296992	0.308271									27.93	43.32	1.08	13.09									0.0505479	0.00721555	0.00173561	0.404608
0.354877	0.340815	0.296753	0.274272									44.71	33.78	1.06	1.32									9.82436e-05	0.00154412	0.00374331	1.43042
0.352177	0.354825	0.292516	0.296343									42.39	44.93	5.64	1.04									0.000747184	0.000732274	0.081951	0.68532
0.336751	0.339266	0.267179	0.279965									36.71	36.42	3.7	1.54									0.00185923	0.00773329	0.000221966	0.206435
0.329138	0.338546	0.266857	0.294767									31.73	36.12	2.9	1.03									0.0161182	0.00388801	0.000431283	0.435652
0.308781	0.345424	0.267546	0.268057									17.62	38.79	3.78	1.87									0.00415082	0.000444667	0.00673409	0.90822
0.317785	0.362375	0.286954	0.293258									23.49	50.7	1.42	1.03									0.0260668	0.00364975	0.228799	0.423222
0.346933	0.360833	0.32069	0.294438									39.27	51.7	18.16	1.08									0.116929	0.00554975	0.000100489	1.40299
0.328656	0.335038	0.264992	0.301389									29.08	34.15	3.5	12.56									0.233668	0.0248631	0.00155563	0.126437
0.303482	0.334055	0.285186	0.292243									20.92	34.51	11.19	7.04									0.0041114	0.00413337	0.000384358	0.404295
0.316537	0.355436	0.286992	0.288552									27.57	45.55	1.73	8.57									3.49462e-05	0.00097633	0.159091	0.960208
0.342398	0.356463	0.273949	0.275399									35.89	47.64	2.04	4.72									0.135854	0.0704197	0.0116228	0.238507
0.341181	0.357225	0.297519	0.326475									36.71	47.72	1.1	22.31									3.01356e-05	0.0131719	0.03741	1.14806
0.337221	0.340746	0.296934	0.311158									32.58	38.69	1.66	12.06									0.00084412	0.0967492	0.516239	0.02183
0.344164	0.32969	0.290915	0.273403									36.59	34.83	9.45	2.01									0.0119953	0.0104042	0.0440151	0.785368
0.309218	0.332488	0.277243	0.276079									22.31	34.51	1.66	8.25									0.154624	0.00515987	0.0871522	1.44967
0.311916	0.367401	0.28811	0.271181									22.12	56.34	5.28	6.71									0.0884873	0.00768357	0.0160368	0.872253
0.324162	0.375961	0.277079	0.278374									27	61.87	5.55	9.26									0.000100112	0.0739198	0.00296582	2.31188
0.323337	0.346359	0.274843	0.297023									26.29	40.99	1.46	1.13									1.26365	0.00898231	0.000760525	0.364396
0.330465	0.345332	0.281982	0.26379									29.78	40.38	3.74	1.59									0.0411023	0.0112847	0.00972168	1.29532
0.343165	0.346201	0.273272	0.29012									37.33	40.92	14.11	8.32									0.0011311	0.00494747	0.0402053	0.517654
0.316392	0.352058	0.302573	0.291266									22.74	44.73	9.43	1.03									0.0201189	0.018028	0.0197405	0.315739
0.335696	0.357411		0.290766									33.74	47.92		10.18									0.0658323	0.0378155	0.0427991	1.05199
0.334962	0.352807		0.276989									34.07	45.21		5.53									0.0935181	0.00649152	0.00869261	0.0200596
0.33484	0.345124		0.270374									32.9	40.03		3.22									0.321265	5.71955e-06	0.0628853	1.45412
0.33825	0.359311		0.288699									38.94	49.81		12.76									0.432161	0.0190448	0.0204121	0.676786
0.315803	0.344832		0.280999									26.05	39.97		6.73									0.0711808	0.0160374	0.141091	2.33854
0.353682	0.34318		0.291356									42.45	36.84		10.27									0.531167	0.00371612	0.00734812	0.687041
0.318157	0.346594		0.275662									24.79	42.06		7.36									0.0549671	0.0302825	0.0145475	0.508117
0.322437	0.317971		0.274775									26.68	25.89		8.36									0.00522472	0.000166656	0.0139272	0.628081
0.315777	0.33589		0.278368									23.38	36.94		7.58									0.00542904	0.0350693	0.136889	1.5839
0.348875	0.34203											39.71	39.99											2.75503e-05	0.000105872	0.0145678	1.12255
0.344538	0.365713											38.58	53.67											0.0123703	0.000108933	0.00471605	1.32028
0.351377	0.362474											37.22	50.16											0.0255007	0.0114005	0.000465995	0.60032
0.340298	0.345235											40.55	36.55											0.00672051	0.00100565	0.0250894	0.511996
0.344837	0.361256											41.67	51.41											0.00453587	4.54083e-06	0.0159176	1.84193
0.352035	0.356397											37.86	47.02											0.0671759	0.00611271	0.00479101	0.232096
	0.336803												37.51											0.0193149	0.0201242	0.0940327	0.251267
	0.35664												47.82											9.4611e-05	0.000881248	0.0075242	0.30759
	0.337212												36.83											0.502518	3.8158e-05	0.00090761	0.912346
	0.338282												36.54											0.433347	0.00531808	0.00025982	0.0831399
	0.337626												36.72											0.642447	0.0819927	0.000579039	0.437501
	0.337635												38.91											0.00189132	8.13188e-05	0.120314	0.129948
	0.344607												41											0.238801	0.00335592	0.146478	0.828622
	0.346947												42.95											0.00295433	0.00131524	0.0223358	1.23936
	0.336761												36.75											0.0703311	0.0113605	0.0078482	1.18512
	0.3415												39.39											0.20338	0.0123851	0.0132205	1.4545
	0.370331												53.9											0.0397625	0.113593	0.151317	0.0248697
	0.331402												34.04											0.121457	0.000550831	0.0449768	0.433158
	0.319396												27.6											0.146839	0.0281588	0.0240823	0.79245
	0.337525												37.95											0.0773302	4.70581e-05	0.0964101	0.292284
	0.333616												35.9											0.092195	0.065612	0.00284332	1.32259
	0.328158												32.28											0.110221	8.79369e-06	0.0138808	0.918911
	0.33301												34.81											0.0481081	0.0082392	0.0208802	1.06929
	0.354994												46.47											0.00740045	0.131525	0.0150626	0.550425
	0.347102												42.72											0.192975	0.00490944	0.101931	0.828371
	0.326476												26.49											0.234286	0.000102482	0.0731687	0.169019
	0.327494												30.7											0.07271	0.000260449	0.107332	0.82587
	0.354634												44.63											0.201467	0.000499805	0.305123	0.339347
	0.348672												39.84											0.217691	7.0715e-05	0.00892323	0.482318
	0.348029												38.64											0.105934	0.0253671	0.178188	1.91166
	0.349375												41.95											0.0431853	0.000642834	0.00141411	1.22893
																								0.163735	4.16109e-05	0.0452825	0.830755
																								0.00821171	0.0119085	0.0388108	0.494006
																								1.12642	0.00191027	0.0312108	1.46908
																								0.0481264	0.000551309	0.00147153	0.32024
																								0.0559893	0.00112231	0.0347938	0.377253
																								0.0387361	0.362468	0.0102324	3.42647
																								0.0204826	4.31921e-05	0.00470212	1.45187
																								0.000330991	0.000634967	0.0208451	0.0729199
																								0.133126	0.00028631	0.0145488	1.01556
																								0.0422853	0.0962859	0.048785	0.449451
																								0.00215713	9.60694e-05	0.0729369	1.7573
																								0.00884914	0.0523962	0.0392893	0.154523
																								0.161431	2.59289e-05	0.0761012	1.04401
																								0.00283043	0.0142289	0.151624	1.67508
																								0.00964602	0.000347049	0.107802	1.26934
																								0.000645544	0.00329662	0.00439794	1.60884
																								0.0300112	0.000442614	0.00249063	1.10111
																								0.0765271	0.0114173	0.00479999	0.970999
																								0.0132452	0.00167388	0.000323193	0.18826
																								0.281914	0.000592212	0.000481733	2.65091
																								0.220237	0.0261874	0.0588355	0.0558617
																								0.245891	0.000175241	0.00413933	0.216701
																								0.00011594	0.0226709	6.34836e-05	0.582703
																								2.30501e-05	0.0124437	0.0534064	0.743846
																								9.88683e-05	0.000162907	0.123582	1.46427
																								0.532683	0.00985718	0.0028848	0.0907
																								0.00877831	0.0710124	0.00121927	0.465076
																								0.0453461	0.00560555	0.102548	0.195806
																								0.00158056	7.75577e-05	0.0142491	0.113678
																								0.0362287	0.00607058	0.00443477	0.703646
																								8.61315e-06	0.0100636	0.109192	0.443565
																								0.0245315	0.0678573	0.0235862	0.705329
																								0.00562113	0.172227	0.0894249	1.08963
																								0.0658311	0.0193889	0.000989289	0.99221
																								0.00294414	0.00854319	0.0360278	0.18292
																								0.00162621	0.000373697	0.321003	0.877737
																								4.52196e-05	0.00561978	0.109096	0.866385
																								0.0505774	0.0384986	0.0108715	0.333999
																								0.118636	0.00173233	0.0497215	0.501392
																								0.00872557	0.0345308	0.0158183	1.36979
																								0.00165087	0.147852	0.0105633	0.462467
																								0.000893863	0.00176938	0.00349699	1.40864
																								0.0182629	0.00703911	0.00920158	0.199
																								0.0059389	8.65924e-05	0.0131872	0.219868
																								0.0328942	0.0482172	0.0304168	0.10327
																								0.000245266	0.0851733	0.00684323	0.319172
																								6.91846e-05	0.0229867	0.000388273	1.00748
																								0.0761087	0.162502	0.000939825	0.266659
																								0.0784792	0.00027674	0.00199869	0.304809
																								0.0337189	0.104801	0.0260679	2.99408
																								0.000389796	0.023749	0.0122969	0.132202
																								0.000728974	0.00765804	0.0647108	0.422238
																								0.0216021	0.0443317	0.0938386	0.256673
																								0.00387175	0.000994022	0.00561073	0.676777
																								6.35143e-05	0.188024	0.00219545	0.18358
																								0.591504	0.000797174	0.0374412	1.13227
																								0.0063134	0.164595	0.033502	0.803789
																								0.000315047	0.116671	0.0529643	0.303898
																								0.0536321	0.0315028	0.00573191	0.587248
																								0.0697812	0.00739272	0.0279469	0.868601
																								0.100809	0.00200793	0.000239584	0.478943
																								0.00016772	0.134706	0.0066264	1.37181
																								0.0697783	0.00462536	0.0384322	0.276429
																								0.000999351	0.212252	0.306046	0.793443
																								0.0313211	0.00543039	0.0252668	1.22914
																								0.0595737	0.0118943	0.0575129	1.69177
																								0.000938642	0.00983441	0.0622783	0.452046
																								0.120385	0.000131243	0.044818	0.11918
																								0.182899	0.225597	0.0445183	1.33763
																								1.51435	0.257355	0.0102436	2.40785
																								0.354309	0.0830508	0.067316	1.12739
																								0.0156073	0.101622	0.0496698	0.831802
																								0.000130202	0.0155138	0.0147086	0.175259
																								0.0159122	0.000329643	0.00125411	1.75187
																								0.0110117	0.259829	0.000328475	0.325262
																								0.0353057	0.000213422	0.0674771	1.38988
																								0.163539	0.0645864	0.00489114	0.0766642
																								0.00154151	0.0160093	0.00160941	0.535757
																								0.00061815	9.20294e-05	0.0914199	0.951889
																								0.212613	0.0123708	0.0513887	0.4891
																								0.0189201	0.00699121	0.0831024	0.593422
																								0.0515612	0.000956311	0.0656112	0.913634
																								0.427144	0.116994	0.00544355	1.1463
																								0.101404	0.00343445	0.00178474	0.135131
																								0.934962	0.010735	0.0200744	1.14139
																								0.0851158	0.0140206	0.00417551	0.985883
																								0.004212	0.122822	0.000392954	1.96049
																								0.00351158	0.0124214	0.18998	0.0620745
																								0.0114873	0.000787874	0.110198	0.10144
																								0.128964	0.00414003	0.000393949	0.0189914
																								0.000428727	0.171157	0.00697512	3.00848
																								0.3147	0.0104453	0.00453522	1.94043
																								0.000496155	0.0110437	0.000348985	1.12383
																								0.0137216	0.00146881	0.0340364	0.186251
																								0.00473695	0.00176932	0.000347894	0.266715
																								0.159877	7.2796e-05	0.0114267	1.12054
																								0.000961475	0.143557	0.000173756	0.972957
																								0.0346752	0.000334136	0.00169072	0.181939
																								0.219461	0.0319803	0.0210366	0.586981
																								0.171102	0.244708	0.00754743	0.965648
																								0.00405712	0.0588248	0.359253	0.507822
																								0.0323498	0.00395996	0.0278734	0.0398721
																								0.0229019	0.00118851	0.0224018	1.25985
																								0.0573965	0.00534372	0.0014876	0.174824
																								0.00111301	0.0110468	0.00414111	1.35242
																								0.00143538	0.00325764	0.0233287	0.839009
																								0.000118898	0.000518791	0.00243687	1.61017
																								0.0855626	0.109951	0.00316016	0.257867
																								0.0450617	0.0234399	0.10602	0.344187
																								0.00248944	0.00384235	0.0230259	1.42873
																								0.0201774	0.130858	0.00168344	0.133399
																								1.13587	0.083303	0.0112605	0.250115
																								0.0534721	0.296831	0.0146344	0.161197
																								0.0569515	0.0510297	0.116666	0.795248
																								0.33874	0.00259457	0.108877	0.214906
																								0.0639581	0.000110506	0.0620541	0.0501902
																								0.00263556	0.00101368	0.0184318	0.0650668
																								0.0305552	0.470746	0.0781144	0.260946
																								0.0236208	0.0365352	0.0475936	0.877291
																								0.106034	0.0431062	0.00763378	0.854855
																								0.015375	0.00149709	0.00275443	0.552008
																								0.062944	0.123469	0.0230287	1.55187
																								0.00289071	0.0934627	1.41528	0.667912
																								0.00394698	0.000752453	0.0322858	0.0759298
																								0.0237732	0.000491773	0.040271	1.6811
																								0.185625	0.0224746	0.0231623	0.0826133
																								0.0181708	0.000400784	0.0980509	1.49402
																								0.190436	0.213182	0.0755782	1.26161
																								0.133646	0.118421	0.0131983	1.76886
																								0.052565	7.02016e-05	0.0128305	1.48114
																								0.0371759	0.0514904	0.0133672	0.200748
																								0.0291365	0.185779	0.105118	0.929509
																								0.238728	0.164633	0.0237576	0.898603
																								0.151885	0.0729069	0.166403	0.113262
																								0.0209256	0.0128274	0.0278586	0.654737
																								0.00197788	0.00238148	0.00111765	0.547358
																								0.00186218	0.000864122	0.0391113	3.61581
																								0.0698439	0.0130167	1.63223e-05	0.765918
																								0.00316598	0.00211678	0.00461628	1.47532
																								2.39652e-05	0.0576859	0.106742	0.575519
																								0.76031	0.0543509	0.00451755	0.463909
																								0.236274	0.0010341	0.000596118	0.644601
																								0.0141322	0.000685587	0.0257059	0.196204
																								0.0226638	0.000230764	0.00083916	0.254556
																								0.434076	0.465272	0.0736762	2.60168
																								0.492236	0.0482398	0.0185022	0.46047
																								0.00114749	0.081969	0.000369225	1.19437
																								0.0682318	0.103868	0.000264483	0.0452344
																								0.0525682	0.0466195	0.000319134	0.15702
																								0.217121	0.00660418	0.000253605	0.514053
																								0.490295	0.122711	0.00127068	0.169064
																								0.156921	0.113764	0.00869915	0.781179
																								0.00148685	0.00309264	0.00198093	0.187725
																								0.00843324	0.368244	0.000241137	2.04803
																								0.00536127	0.000391318	0.0647199	0.264842
																								0.0466584	0.144451	0.000399531	0.205614
																								0.000249562	0.0506225	0.00108998	0.171305
																								0.193513	0.0793741	0.00308752	0.595006
																								0.00313197	0.00566301	0.154841	0.0763331
																								0.0433604	0.0123105	0.000278357	0.0719093
																								0.00742576	0.00116882	0.152481	0.229667
																								0.281108	0.0122633	0.00446778	0.623644
																								0.112794	0.0348813	0.00163783	2.19728
																								0.00260819	0.0615155	0.00121012	0.390317
																								0.492555	0.140185	0.0899396	1.04352
																								0.0737856	0.00147068	0.000460921	0.637552
																								0.416021	0.0258417	0.00264113	1.58942
																								0.871008	0.0463389	0.00100842	0.407741
																								0.0289104	0.0755358	0.00107607	2.42243
																								0.0155786	0.0746133	0.042327	0.356348
																								0.0255281	0.073139	0.00228752	1.93042
																								0.00164566	0.102814	5.1808e-05	1.00053
																								0.00167854	0.00324108	0.0973525	1.02229
																								0.0475673	0.00333359	0.00175812	0.27452
																								0.168494	0.078354	0.00763673	0.306727
																								0.000138319	0.458493	0.0585638	0.380422
																								0.00573593	0.00687887	0.00159711	2.66152
																								0.0192474	0.266101	0.0328192	0.19425
																								0.203662	0.0121529	0.0258248	0.0821262
																								0.00635063	0.349892	0.234881	0.405466
																								0.0519323	0.00590862	0.0506029	0.810938
																								0.0498791	0.000412544	0.00144934	0.420098
																								0.000244817	0.0396375	0.0154345	0.605245
																								0.00422641	0.00420201	0.0229259	0.19239
																								0.00872125	0.00306172	0.0132481	0.628712
																								0.157289	0.000238507	0.000286471	0.287559
																								0.377768	0.0224017	0.141768	0.522141
																								0.00212757	0.00093925	0.054013	0.20683
																								0.100042	0.00187177	0.000625413	0.513862
																								0.00145829	0.0771992	0.0915863	0.430697
																								0.135374	0.000866608	0.0459653	1.60788
																								0.00305489	0.350703	0.129491	1.23643
																								0.442673	0.25564	0.334445	0.671527
																								0.185073	0.000137711	0.0389027	0.602293
																								0.00351231	0.075946	0.122438	0.551686
																								0.00242164	0.138399	0.00155553	0.427568
																								0.27021	0.0530488	0.0495075	0.544968
																								0.0356582	0.111832	0.00147103	0.271939
																								0.140123	0.0286107	0.0193578	0.377192
																								0.46156	0.000178127	0.190806	0.89221
																								0.0191163	0.151864	0.0450671	1.08186
																								0.277125	0.0167695	0.325656	1.22923
																								0.00928313	0.00671865	0.00125741	0.742272
																								0.0218326	0.0115549	0.000781725	0.0287788
																								0.00360812	0.000615519	0.000446779	2.00646
																								0.0398963	0.0158434	0.207604	0.0891391
																								0.00467806	0.010421	0.0529573	0.438885
																								0.0109919	0.00365464	2.28625e-05	0.65509
																								0.000613843	0.00261677	0.110378	0.402387
																								0.00304217	0.0105206	0.0917687	0.0724711
																								0.183516	0.126598	0.147381	0.0322102
																								0.00441042	0.0192159	0.292016	0.343018
																								0.0182778	0.0810741	0.170885	0.651743
																								0.115583	0.114249	0.000651042	0.599047
																								0.00494437	0.348177	0.0183395	0.54035
																								0.0755995	0.000574682	0.232968	0.314906
																								0.00132229	0.192136	0.245322	0.37612
																								0.00219614	0.0179401	0.0809624	0.118189
																								0.00805492	0.02562	0.00050224	0.670404
																								0.00206214	0.0740681	0.012214	1.75789
																								0.0965008	0.0352307	0.0406208	0.269093
																								0.00609433	0.000163496	0.166975	1.11584
																								0.295669	0.0390053	0.081623	0.654
																								0.217795	0.00427219	6.10368e-05	0.325092
																								0.00645366	0.0117695	0.114307	0.143829
																								0.00727257	0.0666704	0.000863258	1.01904
																								0.00708811	1.46026e-05	0.0228254	0.0200746
																								0.0010726	0.000248332	0.209169	1.17972
																								0.0448087	0.136339	0.00133557	0.325508
																								0.00465629	0.0283537	0.061982	0.601332
																								0.00203453	0.2366	0.00187733	0.167919
																								0.038282	0.0320243	0.0243516	2.05369
																								0.0976692	3.41013	0.00141244	1.2704
																								0.0015819	0.0922416	0.10055	0.702671
																								0.100879	0.00986607	0.0944	0.0760994
																								0.157528	0.00435024	0.00127137	2.06116
																								0.0520917	0.0479907	0.0381566	1.23857
																								0.140017	0.031276	0.00185617	0.00786045
																								0.081123	0.00307881	0.217075	0.186832
																								0.0914807	0.496137	0.000625677	0.1905
																								0.0343113	0.299835	0.00177662	1.16259
																								0.164563	0.0328157	0.111835	0.402192
																								0.0378346	0.000583629	0.00434648	0.188011
																								0.100139	0.000172283	0.0934377	0.100108
																								0.000821588	0.0476448	0.00010539	0.170879
																								0.104564	0.0115802	0.319896	0.668642
																								0.0455936	0.0501682	0.0205221	0.911626
																								0.0265394	1.01236	0.010313	0.144766
																								0.0163881	0.0208279	0.0717029	0.130953
																								0.19089	0.140713	0.0681721	0.82373
																								0.132327	0.00203522	0.230897	0.761474
																								0.0101654	0.00220815	2.01271e-05	0.0179191
																								0.387984	0.00129662	0.138484	0.371479
																								0.230778	0.000339433	0.0788775	0.365358
																								0.00580398	0.00722741	0.0123724	0.9673
																								0.00174628	0.10683	0.00648854	0.795028
																								0.0398418	0.0392519	0.382359	0.573115
																								0.486404	0.31383	0.113089	0.133258
																								0.0625109	0.134646	0.0312832	0.0852586
																								0.100852	0.0502016	0.111917	0.901541
																								0.0719627	0.0026205	0.0231063	0.521497
																								0.169065	0.0119604	0.0245984	0.189067
																								0.177862	0.00484557	0.0566931	1.21625
																								0.11213	0.0826275	0.00114825	0.442205
																								0.0229359	0.00509069	0.0158428	0.0646163
																								0.0463107	0.000598308	0.000936905	0.481632
																								0.025664	0.0233891	0.0773585	2.32377
																								0.125846	0.00856216	0.00123651	0.791945
																								0.00479511	0.169805	0.000593987	0.264344
																								0.000185972	0.119352	0.00366961	0.335141
																								0.000946579	0.00663233	0.000147889	1.02043
																								0.0354687	0.122494	0.000468108	0.010451
																								0.135864	0.000499181	0.0540359	0.821946
																								0.295774	0.000959511	0.196302	1.67184
																								0.0574123	0.0377715	0.000125266	0.605501
																								0.905726	4.28365e-05	0.0489134	0.539653
																								0.474946	0.00246803	0.00111923	0.123629
																								0.133039	0.0396267	0.24817	0.462428
																								0.097221	0.0247922	0.017784	0.947683
																								0.0400156	0.00050855	0.0142697	1.30223
																								0.769179	0.154159	0.0857409	0.139487
																								0.784099	0.000325876	0.0909587	0.192809
																								0.0357031	0.000658844	0.154968	0.0597328
																								0.118573	0.139133	0.0554205	1.35256
																								0.0264491	0.00235046	0.0541273	0.161496
																								0.00168115	0.0268104	0.00607284	1.28423
																								0.0971371	0.0130194	0.0759732	0.40617
																								0.038399	0.00611253	0.0760507	1.16522
																								0.08581	0.000986209	0.00100118	1.27986
																								0.00117976	0.0115668	0.00621344	0.251195
																								0.0103723	0.015893	0.0135079	0.265208
																								0.00195147	0.0406846	0.0518845	0.091014
																								0.0520005	0.000391623	0.111678	0.779891
																								0.0473795	0.00111724	0.0850756	1.05144
																								0.00887307	1.25485	0.0900684	1.22293
																								0.00991903	0.0392345	0.0799148	0.608072
																								0.109721	0.0214461	0.000628006	0.571117
																								9.37589e-05	0.00151495	0.0999528	0.429667
																								0.232814	0.00150767	0.00100086	0.566849
																								0.00682918	0.0930415	0.00311864	1.37564
																								0.00691968	0.207854	0.046114	0.290794
																								0.0484214	0.0231319	0.0039122	1.47018
																								0.173203	0.010232	0.00118181	0.40331
																								0.046711	0.010658	0.624562	0.333372
																								0.0720302	0.0681256	0.115336	0.450796
																								0.190105	0.0268698	0.0406522	1.88033
																								0.0068785	0.00127336	0.118563	0.320123
																								0.11064	0.0183929	0.071768	0.954986
																								0.111224	0.000785548	0.339785	1.22981
																								0.111007	0.000510821	0.000494773	1.69859
																								0.0107921	0.0173179	0.195372	0.439247
																								0.0351928	0.00477602	0.0246298	1.51105
																								0.0936581	0.00235884	0.00283512	0.535921
																								0.260266	0.371978	0.0294155	0.865028
																								0.0412828	0.000242168	0.0251368	0.175672
																								0.00276598	0.0026667	0.000705704	0.426236
																								0.00695107	0.00370607	0.0276033	0.694717
																								0.00720758	0.0010941	0.0385942	0.139116
																								0.0233554	0.0334673	0.0382509	1.53344
																								0.0536812	0.0127225	0.00913045	0.204849
																								0.141629	0.00119352	0.000553044	0.142541
																								0.329822	0.00122325	0.00334233	2.11344
																								0.0133507	0.0758808	0.0570308	1.67466
																								0.00271241	0.0593699	0.00013117	1.38447
																								0.00637261	0.0161982	0.401588	0.443855
																								0.24571	0.00204362	0.0425089	0.0231324
																								0.0117911	0.00686211	0.134456	0.389295
																								0.00307412	0.0054301	0.000403941	0.447653
																								0.067853	0.0762773	0.00169261	0.131727
																								0.828199	0.20415	0.293618	1.9689
																								0.00248386	1.21523	0.084592	0.244024
																								0.00967958	0.000969731	0.0373465	0.349658
																								0.0806056	0.0200064	0.721534	1.90972
																								0.000982265	0.000389319	0.0221787	0.330337
																								0.567168	0.000690199	0.0959255	1.99975
																								0.00558088	0.0977489	0.158916	1.76938
																								0.132991	0.396486	0.00477606	0.0628858
																								0.0466236	0.0418422	0.00442535	1.91232
																								0.0584106	0.000432594	0.0661546	0.759525
																								0.140692	0.132765	0.304631	0.732648
																								2.94493	1.01403	0.014698	1.72922
																								0.191146	0.0498264	0.0720212	0.925629
																								0.119405	0.164223	0.0063945	0.656159
																								0.0598863	0.000123672	0.0123103	0.611004
																								0.141962	0.0181736	0.0545138	0.0443876
																								0.235151	0.00764253	0.258275	0.876522
																								0.15443	0.00122105	0.191926	0.481937
																								0.00800258	0.0899753	0.0964964	1.83273
																								0.00824334	0.0247962	0.0128153	0.882644
																								0.0510727	0.000266513	0.0528242	1.46035
																								0.00217072	0.173115	0.0308643	1.45253
																								0.228352	0.00759531	0.0639401	0.157194
																								0.076456	0.00466109	0.00168186	0.380056
																								0.943479	0.0035621	0.00237016	1.2028
																								0.259657	0.00158853	0.000570994	0.367215
																								0.00388962	0.000353539	0.0275029	0.235102
																								0.0031121	0.0209893	0.0201007	0.186388
																								0.00527177	0.017336	0.110342	2.21518
																								0.00996479	0.471718	0.00449356	1.09989
																								0.0467061	0.00173731	0.111403	2.91693
																								0.00861812	0.0440165	0.00216851	1.0465
																								0.0217454	0.024349	0.00282911	0.353812
																								0.0711554	0.0709682	0.1251	0.635839
																								0.00459141	0.0176015	0.000870817	0.478611
																								0.0013659	0.00302194	0.0080184	0.904854
																								0.726902	0.00598705	0.0995983	0.91227
																								0.0372678	0.0313826	0.00428413	0.79419
																								0.200911	0.000735919	0.00210922	3.12389
																								0.193498	0.715928	0.000303554	0.395223
																								0.0144787	0.0336945	0.107988	2.25605
																								0.0459034	0.0101527	0.112463	0.929637
																								0.116749	0.0258973	0.000438337	1.33632
																								0.0194483	0.251396	0.0472105	0.605683
																								0.1476	0.000255897	0.0108627	1.68965
																								0.00212862	0.0399929	0.00365316	0.0638306
																								0.0412711	0.0632246	0.00259062	2.05163
																								0.0114559	0.00171921	0.027195	0.0667527
																								0.427737	0.0112618	0.0189777	0.248133
																								0.024781	0.049081	0.170791	0.477684
																								0.190836	0.00999086	0.027517	0.145719
																								0.000278729	0.0360997	0.00191308	0.213767
																								0.328855	0.00664306	0.0106941	0.089547
																								0.049997	0.00349477	0.734059	0.191111
																								0.0557792	0.0517923	0.0542532	0.264901
																								0.0247295	0.00445149	0.631874	0.675981
																								0.0507348	0.00115457	0.562064	1.43233
																								0.592385	0.00018663	0.0204161	0.108196
																								0.113603	0.00490115	0.0308072	1.68949
																								0.226321	0.82073	0.000110457	0.638002
																								0.0126754	0.00270884	0.0880306	1.901
																								0.00617135	0.258297	0.378227	0.568872
																								0.135513	0.0072519	0.000383316	0.470905
																								0.00379143	0.124844	0.134882	0.273343
																								0.0418198	0.000198643	0.00251366	0.674451
																								0.0957584	0.000261538	0.241827	0.681421
																								0.0128023	0.0736519	0.00121612	0.264253
																								0.00764606	0.0675013	0.711099	0.33596
																								0.0107276	0.0425976	0.0530146	0.965946
																								0.126734	0.125621	0.00366029	0.236329
																								0.00512773	0.0619692	0.0486612	3.86184
																								0.229514	0.000957711	0.00151931	0.127224
																								0.0299118	0.00575989	0.0164926	0.172979
																								0.136734	1.47263e-05	0.0220846	0.151006
																								0.00804809	0.263218	0.0151102	1.08437
																								0.175123	0.0940873	0.0247211	0.411609
																								0.0582874	0.00206911	0.00714855	1.23036
																								0.0675985	0.0379075	0.0230601	1.64202
																								0.0199684	0.000325117	0.029203	0.125423
																								0.0187804	0.0651342	0.004101	0.228861
																								0.00469512	0.310383	0.0277949	0.976267
																								1.02656	0.00258909	0.000228545	0.232056
																								0.268785	0.114477	0.130758	0.631217
																								0.322736	0.0432902	0.0205989	1.99713
																								0.00101535	0.000279084	0.132222	1.37359
																								0.0395894	0.00203381	0.0149713	0.341422
																								0.0159458	0.0254241	0.00071171	2.30592
																								0.0249927	0.554021	0.138684	1.44919
																								0.0121217	0.00891968	0.470187	1.69473
																								0.110581	0.019073	0.0132435	0.407399
																								0.00238666	0.00329622	0.301984	0.047156
																								0.381703	0.0142062	0.660454	0.600449
																								0.0158952	0.0534292	0.138801	0.25648
																								0.0913577	0.0743644	3.94359e-05	0.614292
																								0.0915179	0.0637114	0.016002	0.154863
																								0.349612	0.0989904	0.24599	0.428956
																								0.0991111	0.0637549	0.0776409	1.25378
																								0.512802	0.2531	0.000987927	2.8546
																								0.0256579	0.00071082	0.0644594	0.200313
																								0.0398139	0.0807391	0.141558	4.00231
																								0.163681	0.00570648	0.352717	0.0958594
																								0.378961	0.00148611	0.00127712	1.02313
																								0.422219	0.67713	0.144801	1.67497
																								0.187904	0.000920886	0.0690298	1.34494
																								0.359057	0.00191651	0.0426579	0.686909
																								0.10468	0.125505	0.197324	0.769893
																								0.0842526	0.0423628	0.0767957	1.12593
																								0.06667	0.328319	0.0408454	0.535856
																								0.0105989	0.000260865	0.101625	0.172953
																								0.0851195	0.153242	0.731679	2.66395
																								0.00020498	0.461688	1.04291e-05	0.0738556
																								0.974128	0.009939	0.0482089	0.85971
																								0.000613515	0.143155	0.245724	1.02313
																								1.25154	0.00792458	0.0414596	0.0914534
																								0.0357255	0.0038406	0.0614524	0.203814
																								0.260727	0.136023	0.302531	0.432337
																								0.174121	0.0379381	0.0212094	0.99427
																								0.013054	0.0897702	0.0658102	1.75398
																								0.00449185	0.0438259	0.00217773	0.402685
																								0.0483953	0.02037	0.129662	0.802573
																								0.0144145	0.000743431	0.020895	0.864039
																								0.0807633	0.00269514	0.067669	0.091704
																								0.0179729	0.0459547	0.0237144	0.876409
																								0.0317416	0.747247	0.000744511	1.03139
																								0.00131495	0.00235349	0.00957572	0.221729
																								0.00286714	0.00887833	0.0937606	0.0565313
																								4.28646e-05	0.00177461	0.079882	0.40544
																								0.00111681	0.0083249	0.262869	0.311557
																								0.126631	0.000532051	0.0211509	1.46665
																								0.000246403	0.0650658	0.00882625	0.370049
																								0.148457	0.105503	0.000111293	0.0740329
																								0.0180853	0.807716	0.00283896	0.679628
																								1.0617	0.10096	2.94524e-05	1.83583
																								0.0233559	0.0216005	6.22014e-05	1.43614
																								0.00539497	0.00570369	0.000130486	0.529745
																								0.0431295	0.00802374	0.0151366	0.0838541
																								0.0081699	6.18653e-05	0.00792028	0.508065
																								0.190862	0.00163347	0.0983269	0.114661
																								0.0146648	0.0216324	0.000206857	0.162279
																								0.00134131	0.002225	0.00402312	0.122664
																								0.016139	0.00270263	0.00239189	0.34853
																								0.00583494	0.0375531	0.000380137	0.0334903
																								0.0191457	0.0516433	2.68638e-05	2.81206
																								0.0287564	0.292486	0.000197048	0.157203
																								0.158801	0.000329898	0.00927381	1.15601
																								0.680421	0.0500175	5.70529e-05	0.185459
																								0.00909396	0.00351308	3.73864e-05	0.545969
																								0.0533301	0.00498708	4.1259e-05	2.19674
																								0.00396898	0.00499362	2.61344e-05	0.193008
																								0.0133685	0.0525446	0.116385	0.882381
																								0.0248246	0.193364	0.0171472	0.772693
																								0.18198	0.0116397	0.00586447	6.55618
																								0.0618635	0.257186	0.00754213	1.04898
																								0.00307269	0.00146718	0.00156491	0.942719
																								6.30016e-05	0.0315107	0.000624124	1.51602
																								0.035372	0.102365	0.000646356	1.80076
																								0.00138072	0.028197	0.0595149	0.704479
																								0.0152975	0.00256038	0.293024	0.271102
																								0.00215367	0.0705435	0.10367	1.48948
																								0.00127113	0.00199239	0.00947348	0.392333
																								0.235993	0.015405	0.0219575	4.60805
																								0.0404587	0.0031073	0.0279081	0.341375
																								0.0025801	0.00239267	0.00168201	0.215563
																								0.0986114	0.00723926	0.145715	1.61094
																								0.0616532	0.0022747	0.0896743	2.81208
																								0.0198998	0.0341284	0.0173684	0.0072601
																								0.0948709	0.00178423	0.173697	0.536372
																								2.38362e-05	0.00218652	0.0387339	0.592303
																								0.0414455	0.0390005	0.0250258	0.247815
																								0.0148937	0.000392435	0.146832	3.88695
																								0.00304949	0.00153719	0.0176562	1.11721
																								0.00219121	0.0868274	0.124014	3.26795
																								0.0222649	0.0490023	0.158739	1.40509
																								0.0304967	0.00144613	0.070547	1.08536
																								0.0218395	0.018415	0.000436715	0.796808
																								0.00148058	0.00480473	0.00451714	1.56822
																								0.137129	0.0120421	0.0832615	0.298277
																								0.000613919	0.10118	0.0129132	0.878526
																								0.0404315	0.000751671	0.00584876	0.309436
																								0.138053	0.013512	0.00147556	0.446628
																								0.0525789	0.102291	0.000707536	0.901004
																								0.0261745	0.0631528	0.000152887	0.868549
																								0.000134015	0.000213932	0.000536005	0.26135
																								0.0172967	5.00486e-05	0.00412772	0.518813
																								0.117118	0.000332623	0.094183	0.32447
																								0.000300478	0.000531671	0.00334386	0.378759
																								0.0875502	0.0096145	0.0475681	0.655511
																								0.899061	0.0027876	0.0182729	0.653795
																								0.0303976	0.0333012	0.0983106	0.436636
																								0.0134117	0.00324221	0.101387	1.18916
																								0.0615335	0.000483216	0.0471179	1.85905
																								0.0068463	2.05643e-06	0.145152	0.816217
																								0.0482783	0.00246045	0.0285496	0.645575
																								0.000303199	0.0181915	0.000104	0.617766
																								0.0142699	0.00104984	0.00664955	1.21609
																								0.116623	7.29047e-05	0.245132	0.923168
																								0.0711143	0.000369211	0.0464274	0.446907
																								0.0193587	0.000155281	0.0568014	0.0156428
																								0.0557134	0.000254027	0.0374635	0.983525
																								0.0961381	0.000237417	0.0973903	0.551635
																								0.0208874	0.000458692	0.000125817	0.0698927
																								0.134693	0.000646967	0.181842	0.751908
																								0.0296347	0.00141753	0.018617	0.292901
																								0.0288542	0.0004674	0.069222	1.58384
																								0.0261526	0.00011495	0.0366568	2.33825
																								0.00182583	0.0118063	0.00794166	0.0614192
																								0.00103837	0.000312211	0.000243558	0.739909
																								0.119317	0.0036899	0.0582703	0.212057
																								0.0572248	0.00931853	0.2554	0.474547
																								0.341159	0.0119574	0.00883829	0.80415
																								0.00116844	3.57605e-05	0.00319642	1.78476
																								1.28651	0.000445606	0.0445323	4.7596
																								0.0890577	0.000590724	0.0409065	1.03054
																								0.114455	0.000516138	0.00052376	2.16004
																								0.200587	0.00936681	0.0487846	0.252504
																								0.00093684	0.000151368	0.088075	0.434126
																								0.0257702	0.00169752	0.00600914	0.191746
																								0.0698804	0.00238571	0.00449656	0.0946996
																								0.00587555	0.00271718	0.00767535	1.12894
																								0.0533304	0.020656	0.222956	0.330837
																								0.00073264	0.00303537	0.0593825	0.615353
																								0.0230654	4.51667e-05	0.118602	0.721921
																								1.57346	0.00186581	0.123116	0.626721
																								6.52827e-05	0.00688567	8.76755e-05	2.03165
																								0.143691	0.00427407	0.0432578	0.434098
																								0.00388829	0.0050356	0.0310165	0.293013
																								0.360274	3.0172e-06	0.0492462	0.377497
																								0.00028677	0.00729955	0.173166	1.37972
																								0.000871752	0.000786335	0.000921023	0.970626
																								0.188266	0.00157594	0.184839	0.426165
																								0.0617604	0.000677021	0.000622866	0.700938
																								0.00453672	0.000517883	0.0426039	0.730101
																								0.0205355	0.000485083	0.0707146	2.18113
																								0.0370895	1.65736e-05	0.0116993	1.94768
																								3.27624e-05	0.000206588	0.00609715	0.75987
																								0.00311395	0.0200088	0.0303485	1.84554
																								0.0664616	0.000686064	0.00174969	1.86732
																								0.0295579	0.001769	0.0773865	0.124186
																								0.0838675	0.0037654	0.269818	1.0987
																								0.00497694	0.00265461	0.000146254	0.844709
																								0.000464906	0.0104404	0.000985132	0.806043
																								0.106119	0.148133	0.0351291	0.7718
																								0.00192692	0.000146053	0.0504576	0.975329
																								0.00214677	3.41793e-05	0.00041605	0.51655
																								0.12059	0.00269727	0.0137886	0.78453
																								0.0623521	0.011069	0.0599652	0.1612
																								0.213899	0.000145634	0.0102612	0.708173
																								0.150543	0.00761404	0.0725696	0.768281
																								0.035669	0.0014828	0.00278356	1.23356
																								0.0654389	0.00130242	0.00532731	0.20092
																								0.000315257	0.000872019	0.165481	0.240598
																								0.179211	3.20447e-05	0.103861	0.52464
																								0.256611	0.00109919	0.145208	1.40042
																								0.0744701	0.000151651	0.0724497	1.62765
																								0.00544618	0.0187518	0.0547115	0.774125
																								0.00730725	0.000384476	0.0218386	3.00768
																								0.00553099	0.011632	0.00167455	0.126272
																								0.0366537	0.00974101	0.134967	0.462795
																								5.44364e-05	0.00516551	0.0046808	1.77419
																								0.014527	0.00295499	0.136913	0.506347
																								0.437373	0.0111394	0.043734	1.09414
																								0.0398933	0.000443164	0.123587	0.953103
																								0.0891396	0.00624207	0.0697084	0.0898342
																								0.000724381	0.00405206	0.0290799	0.486967
																								0.0210949	0.00500282	0.306322	3.45769
																								0.00157848	0.00230748	0.164137	1.06024
																								0.965482	0.000252587	0.0179269	0.983623
																								0.000290539	4.14564e-05	0.0220766	2.1746
																								6.63934e-05	0.00354518	0.157618	1.44258
																								0.159345	8.0948e-05	0.490711	0.0852237
																								0.00908671	1.82061e-05	0.000988383	3.75486
																								0.069248	8.45496e-05	0.044001	1.4326
																								0.0100532	0.000376371	0.0987917	0.3786
																								0.0133896	0.000112747	0.122762	0.598183
																								0.00390166	0.00119732	0.0593193	2.95196
																								0.00510734	0.000192745	0.280933	0.647793
																								0.00286236	0.00694383	0.0638349	1.00873
																								0.202451	0.0140615	0.0677513	0.57224
																								0.0122	0.00136647	0.172235	0.246779
																								0.0723003	0.00191702	0.11883	0.761107
																								0.134576	0.00443738	0.0125095	0.656043
																								0.000796279	0.0130217	0.00295624	2.73909
																								0.00755971	4.18704e-05	0.121821	2.9876
																								0.00245514	0.000514865	0.191875	0.444726
																								0.00410664	0.00538322	0.0620581	0.472076
																								0.000995575	0.00241256	0.178201	0.36083
																								0.0727561	0.00983034	0.00294992	0.559591
																								0.00212819	0.0816716	1.66999e-05	0.180397
																								0.716319	0.00455567	3.83461e-06	1.64614
																								0.138716	0.000661009	0.000103148	0.548912
																								0.0955099	0.0707185	0.000245247	0.822291
																								0.079595	0.0171232	0.000126838	0.456494
																								0.000565013	0.0176532	1.08086e-05	1.28044
																								0.113158	0.00450103	9.78306e-05	0.234436
																								9.99867e-05	0.00268052	5.32482e-06	0.446251
																								0.00520109	0.00856236	5.20781e-06	0.0296962
																								0.0834787	0.00980919	0.0452598	0.356991
																								0.239837	0.0130693	2.16492e-06	1.58747
																								0.015064	0.0116923	3.63589e-05	0.408151
																								0.54008	0.00475513	0.000877774	0.98768
																								0.104609	0.0998491	1.87011e-05	1.91592
																								0.164282	0.00103096	8.37205e-05	0.0640596
																								0.0163479	0.0145928	3.75694e-05	0.980582
																								0.0033202	0.00987334	1.35621e-05	2.58829
																								0.0666401	0.0050306	9.29788e-05	0.463761
																								0.0596391	0.00581913	0.000767034	0.838942
																								0.0479686	0.00194133	0.00343594	1.94669
																								0.000265629	0.0137378	5.89916e-05	0.194088
																								0.003346	0.0453225	0.000682058	0.47436
																								0.0572476	0.119733	6.45976e-06	0.560479
																								0.0100153	0.00191166	2.50986e-05	0.774073
																								0.935881	0.00511758	3.24277e-05	0.159458
																								0.0416088	0.0185413	3.30569e-05	0.148923
																								0.000609858	2.36459e-05	1.12622e-05	1.98097
																								0.0879	0.144438	2.85661e-05	0.815428
																								0.122439	0.00648605	5.05444e-05	0.963942
																								0.0391472	0.0320236	8.49565e-05	0.504829
																								0.272977	0.000127626	0.0087367	0.813807
																								0.00149007	0.00961797	0.0190278	0.409871
																								0.0855164	0.000217868	0.00461921	0.690546
																								0.0177041	0.00693643	0.00427245	1.57471
																								0.0689331	0.00728741	0.0419379	0.201734
																								0.0103283	0.00461607	0.00172465	0.0241458
																								0.155242	0.00150821	0.0444685	0.220092
																								0.032343	0.00526535	0.0410704	0.637402
																								0.000353042	0.00111491	0.00719863	2.10151
																								0.0576642	0.00172508	0.0113757	0.124789
																								0.0364811	0.00390911	0.356382	1.74886
																								0.104281	0.168616	0.0488845	0.0524339
																								0.119377	0.00346253	0.133368	1.66406
																								0.256553	0.00280237	0.0984373	0.170639
																								0.0451827	0.0081976	0.0686224	1.06663
																								0.00218194	0.0938181	0.000536569	0.216127
																								0.173631	0.00690785	0.0572899	0.296039
																								1.64784	0.000790601	0.13623	1.37249
																								0.401659	0.0133313	0.140134	0.368792
																								0.0333934	0.123239	0.0853663	0.263692
																								0.0046777	0.00194606	0.152461	0.358551
																								0.00111948	0.0853785	0.00224341	0.321402
																								0.028876	0.0181284	0.0865816	0.480681
																								0.908273	0.000404038	0.0202387	1.03475
																								0.0099743	0.0127068	0.079469	2.53526
																								0.0865792	0.00178116	0.0361232	1.03568
																								0.164276	0.0479898	0.00102989	0.323694
																								0.574094	0.00376398	5.72077e-05	0.953598
																								0.0661525	0.025989	0.104083	0.464306
																								0.0579782	0.0146786	0.0909281	1.08383
																								0.0126347	0.0381446	0.0776879	0.342559
																								0.0450151	0.00307997	0.00834902	1.17134
																								0.0229599	0.00127533	0.00494187	0.962156
																								0.00517453	0.0202013	0.00040592	0.101771
																								0.0031356	0.0246452	0.00308743	1.56249
																								0.0296778	0.00395359	0.000220831	0.485167
																								0.0595721	0.000116697	0.000274591	0.591778
																								0.15021	0.051073	0.000102339	2.29224
																								0.308742	0.0158403	0.00462858	0.249739
																								0.000169969	0.000433423	2.88709e-05	1.29118
																								0.00591382	0.00152455	0.00408001	3.63174
																								0.00120544	0.00316215	0.000133558	0.409814
																								0.0933252	0.00277792	1.60588e-05	1.00279
																								0.081816	0.00100177	0.00125908	0.0771981
																								0.417809	0.0158486	0.00659383	0.136554
																								0.165649	0.000333618	0.000755389	0.463298
																								0.00357842	0.000536458	0.00144217	1.52551
																								0.243029	0.0828025	0.000720325	0.33238
																								0.0144978	0.22601	0.0166508	0.0681225
																								0.0612949	0.00553893	0.000508114	1.37849
																								0.0296721	0.134926	0.00433516	0.213379
																								0.14144	0.0518246	0.000659266	0.236748
																								0.0526809	0.0688523	0.176838	1.09568
																								0.0662245	0.000120473	0.000808168	1.93223
																								0.191234	0.00382866	0.00269861	0.504749
																								0.00623489	0.0144419	0.000447171	0.0777169
																								0.00185937	0.000647663	0.00549014	0.128229
																								0.0513379	0.00130329	0.00165267	0.123707
																								0.0238383	0.0859835	1.15366e-05	0.12524
																								0.115676	0.00284931	0.00491689	0.959281
																								0.0868007	0.00400132	0.000299339	0.254366
																								0.131442	0.00149856	0.000118312	0.6101
																								0.113164	0.000302327	0.000349673	1.6127
																								0.240331	0.00429387	0.00500781	1.71437
																								0.0191329	0.0851901	0.000327238	1.51802
																								0.306687	0.00638342	8.37212e-05	0.275141
																								0.127902	0.0101121	0.00106646	0.187764
																								0.00410399	0.00343869	0.00508438	0.221239
																								0.0682099	0.00107872	0.0103259	1.46564
																								0.144597	0.00440818	0.000890036	0.819927
																								0.0908914	0.00028338	0.0064499	1.05299
																								0.0454452	0.00293771	0.00313029	4.76677
																								0.0173011	0.0210517	0.00559792	0.894879
																								0.368713	0.000966029	0.00565127	0.757672
																								0.195538	0.000564935	0.000749008	0.516362
																								0.0714559	0.151092	0.025496	1.20547
																								0.125294	0.00509049	0.000819367	0.26719
																								0.014199	0.0333568	0.0393623	0.118058
																								0.536504	0.00373194	0.00682265	2.87367
																								0.000416974	0.000344011	0.0117613	0.476271
																								0.0281638	0.128986	0.0200099	0.517795
																								0.0525384	0.00183291	0.0133031	0.391837
																								0.0026204	0.00133738	0.00278453	0.145812
																								0.154582	0.0437644	0.0439483	0.769317
																								0.0090077	0.0114227	0.0292293	0.484863
																								0.355214	0.017451	0.027932	1.58265
																								0.089076	0.0702519	3.08197e-05	0.0294281
																								0.000311034	0.169189	0.0187134	0.267595
																								0.025944	0.0107654	0.0473457	0.110535
																								0.0348038	0.0100023	0.00365082	0.383491
																								0.00141811	0.0108516	0.0590135	1.22803
																								0.283392	0.0421119	0.00254927	0.339573
																								0.463563	0.00661591	0.000411084	0.184943
																								0.10783	0.764615	0.0140075	0.14115
																								0.00182965	0.000568361	0.00818762	0.0153199
																								0.00736193	0.00622293	0.0119389	0.600268
																								2.88449	0.0108702	0.17224	0.617579
																								0.00310644	0.0235646	0.00292444	0.208153
																								0.0158326	0.017109	0.000873715	0.176632
																								5.15585e-05	0.156338	0.0348961	1.60494
																								0.184856	0.000259348	0.0430616	1.2548
																								0.0262049	3.88599e-05	0.0754969	0.181789
																								0.0149422	0.00505505	0.00967602	0.515978
																								0.00507252	0.00372672	0.0163596	0.547902
																								0.00914797	0.00420587	0.203836	2.07745
																								0.138782	0.00272886	0.00750499	0.0547095
																								0.124472	0.0149357	0.175115	0.183837
																								0.0379383	0.001108	0.006028	0.437593
																								0.00297751	0.00128079	1.30326e-05	0.505835
																								0.126269	0.000262782	0.0429895	0.612677
																								0.0171969	0.00204994	0.00700095	0.730241
																								0.0354177	0.000125213	0.0104521	2.80122
																								0.488168	0.0727589	0.148537	1.87116
																								0.0166815	0.00343669	0.00080995	0.826406
																								0.0431283	0.00435646	0.0482633	0.269718
																								0.0169575	0.00105099	0.00180556	0.298725
																								0.311843	0.00818335	0.00169429	0.528895
																								0.0822425	0.000142646	7.02638e-05	2.07981
																								0.510517	0.00316863	0.0438552	0.575466
																								0.0248865	0.13824	0.0464695	1.21239
																								0.374854	0.00362673	0.0919642	0.124399
																								0.00072286	0.017627	0.00334866	0.508567
																								0.284899	0.0011741	0.083789	1.02162
																								0.0376359	0.0269516	0.000150809	0.309437
																								0.00236142	0.00160818	0.00835298	0.674201
																								0.0616574	0.00142451	0.00644775	1.46363
																								0.221933	0.00193432	0.0453716	2.19771
																								0.00540095	0.00571567	0.00149419	0.072654
																								0.331362	0.00922098	0.235394	0.613173
																								0.00945005	0.0125998	0.00618593	0.580811
																								0.670456	0.00126071	0.000480007	0.14606
																								0.105985	0.000588231	0.00120883	0.518931
																								0.0669126	0.066871	0.276758	0.391541
																								0.0605899	0.0238695	0.0374919	0.479217
																								0.0171443	0.00321953	0.174477	0.84309
																								0.00609607	0.00263573	0.00181084	0.591392
																								0.00136455	0.00676431	0.021472	0.514666
																								0.256271	0.0030724	0.000306177	2.12437
																								0.0918307	0.00401068	0.013695	0.328863
																								0.201183	0.000585084	0.278457	0.334728
																								0.0722567	0.000503527	0.0236146	0.979706
																								5.78138e-05	0.00233375	0.0226879	0.745105
																								0.195571	0.00545869	0.00221223	1.37832
																								0.283111	0.0163105	0.279771	1.9622
																								0.0580751	0.0065309	0.000738574	1.86389
																								0.07418	0.00292368	0.00490399	0.262854
																								0.120213	0.00221182	0.0071041	0.476168
																								0.18113	0.00201991	0.00223842	1.45552
																								0.167681	0.0325605	0.0489236	0.812802
																								0.331825	0.0754689	0.00230096	0.383441
																								0.00268536	0.0186153	0.0105153	0.0738157
																								0.00226607	0.00222579	0.0382859	0.798112
																								0.0770687	0.00486508	0.0633915	2.41707
																								0.346509	0.0205227	0.0121796	0.927229
																								0.00361349	0.0113954	0.0753753	0.104633
																								0.000845378	0.0719961	0.00612165	0.15095
																								0.030937	0.0285289	0.0280596	1.45919
																								0.0311076	0.000837572	0.0110465	1.42317
																								0.118032	0.00031381	0.00046016	0.180491
																								0.00749551	0.00460026	0.0496373	1.10806
																								0.0155144	0.0121719	0.18905	1.1661
																								0.0305145	4.17648e-05	0.104589	0.133219
																								0.0506315	0.000426441	0.0317546	0.462713
																								0.0230105	0.000590562	0.0214991	0.140135
																								0.422697	0.000517721	0.0108896	3.02305
																								0.000507612	0.00936696	0.0213274	1.88384
																								0.0234707	0.000151368	0.0410244	0.932159
																								0.290468	0.00169752	0.0385073	0.483824
																								0.000492195	0.00238571	0.0146556	0.0526156
																								0.00288885	0.00271719	0.105837	0.0775438
																								0.00184742	0.020656	0.00260706	1.1095
																								0.0108534	0.00303537	0.0528266	0.604716
																								0.0872998	4.70733e-05	0.0046885	0.846176
																								0.00130835	0.0018658	0.0526557	0.501469
																								0.148872	0.00688568	0.0125133	0.989746
																								0.202355	0.00427408	0.000336288	2.42314
																								0.270822	0.00503555	0.169279	0.58349
																								0.00452805	3.01672e-06	0.023772	0.394507
																								0.0136722	0.0072998	0.109748	1.29011
																								1.56084	0.000786335	0.000273793	1.01865
																								0.484386	0.00157595	0.0566941	0.8917
																								0.116301	0.000677028	0.0241411	1.93206
																								0.313394	0.000517878	0.002891	2.08581
																								9.4709e-05	0.000485071	0.362088	0.645078
																								0.00215202	1.61815e-05	0.014429	2.99534
																								6.60498e-05	0.000206586	0.0332528	0.054479
																								0.000314964	0.0200085	0.000504786	0.0275513
																								0.0993614	0.000988398	0.00314011	0.509603
																								0.0129515	0.00176899	0.00196017	0.122278
																								0.0411171	0.00376529	0.00462554	0.113276
																								0.0016367	0.00265461	0.00105769	2.06379
																								0.00471024	0.0104403	0.0194863	0.74644
																								0.248989	0.148133	0.0028816	1.06311
																								0.290455	0.000146051	0.0461011	0.154353
																								1.21156	3.41802e-05	0.0183557	0.433791
																								0.428628	0.00269724	0.0756321	2.18519
																								0.0404539	0.0110734	0.0261118	2.02154
																								0.0122251	0.000145626	0.12033	1.15103
																								0.12799	0.00761381	0.00826423	0.192849
																								0.00401256	0.00148279	0.00288525	2.48465
																								0.0314244	0.0013024	0.00739261	0.286491
																								0.0745125	0.000874588	0.00169323	0.233467
																								0.126823	3.20433e-05	0.0681245	0.868227
																								0.0513164	0.0248905	0.037728	1.0997
																								0.000979738	0.000151652	0.0239883	2.12881
																								0.322152	0.0187517	0.00206323	0.676721
																								0.03443	0.000384473	0.00735218	0.838748
																								0.112463	0.011632	0.0401099	1.35867
																								0.00699809	0.009741	0.0485047	0.838035
																								0.00154696	0.0051655	0.0175923	0.234228
																								0.500012	0.00295495	0.0120634	2.04415
																								0.108145	0.0111391	0.00490883	1.45062
																								0.289025	0.000443161	0.0268069	0.798636
																								0.0727429	0.00624206	0.0399525	0.769633
																								0.000367547	0.00405209	0.00348598	0.0932477
																								0.0616528	0.00500221	0.0342816	0.383691
																								0.0574591	0.00244727	0.145472	0.128565
																								0.000207137	0.000252589	0.00344869	1.90392
																								0.0363636	4.14578e-05	0.0462217	0.125602
																								0.00671358	0.00354585	0.0124254	0.226806
																								0.912949	8.10252e-05	0.011352	1.42309
																								0.0231454	1.82142e-05	0.0195183	1.34667
																								0.109793	8.76254e-05	1.62151e-05	0.0481369
																								0.00289789	0.00188709	2.52831e-05	0.991388
																								0.00996937	0.000115601	0.000121931	0.675042
																								0.139426	0.000249053	6.11871e-05	0.314258
																								0.00456826	0.00389321	9.96106e-05	1.18037
																								0.0171754	0.0094979	0.0390383	0.528101
																								0.108991	0.015581	0.000126336	0.289836
																								0.0196218	0.00113308	2.08134e-05	0.121669
																								0.00074223	0.0097092	0.109326	1.17345
																								0.0225771	0.000552882	0.0363546	0.300588
																								0.00186955	0.000977842	0.112906	0.645361
																								0.0268833	0.022096	0.0966463	2.93098
																								0.129235	0.000501878	0.0200078	1.23038
																								0.224106	0.00186446	0.0070654	1.21895
																								0.0942582	0.0014874	0.000102663	1.49886
																								0.00362599	0.00218094	0.000433828	0.736323
																								0.0470396	0.0108368	0.0382465	0.427163
																								0.00467488	0.0141188	0.00291302	0.674148
																								0.00209959	0.000864876	0.0158816	5.38881
																								0.00137738	0.000463355	0.0297958	0.382914
																								0.0150159	0.0021332	0.104322	3.39206
																								0.0223355	5.34664e-05	6.14639e-06	2.25868
																								0.0362908	0.0353247	0.0660204	0.189728
																								0.0319039	0.00336237	0.0505739	0.60381
																								0.0576858	0.000652872	0.280384	0.436101
																								0.0309667	0.0026635	0.00284482	0.0970518
																								0.00607113	0.003192	0.0277443	0.705602
																								0.213686	0.0044366	0.0983765	0.718919
																								0.00917805	0.0130423	0.00233768	1.19431
																								0.507101	0.0211083	2.43626e-05	0.125835
																								0.0397281	0.00092644	8.15612e-05	0.162637
																								0.00027237	0.00456444	0.0320356	0.236911
																								0.00908691	0.0029044	0.000452106	0.314777
																								0.0297343	0.0707182	0.153413	0.785515
																								0.198331	0.0171233	0.000186112	0.316095
																								0.00416415	0.017654	0.0136481	0.530993
																								0.0311825	0.00450945	5.78467e-05	0.102089
																								0.00120098	0.0252051	0.000194928	0.302007
																								0.00099257	0.015187	0.0141527	1.97904
																								0.00499133	0.0612346	4.35482e-05	2.56369
																								0.0115	0.00643744	0.00917976	2.30601
																								0.00168537	0.0130694	0.0316751	0.0702294
																								0.00537848	0.016491	0.00477564	1.24467
																								0.00862583	0.18639	4.47344e-07	2.42947
																								0.0660366	0.00475486	0.0972935	2.63429
																								0.00528002	0.0263564	0.00419534	0.22106
																								0.468099	0.0010391	0.00141728	0.845363
																								0.00121808	0.00647478	0.00795573	1.16197
																								0.00466069	0.0110798	0.000656331	1.17875
																								0.00125001	0.00581933	6.91317e-05	0.356479
																								0.000270547	0.00194128	0.27502	1.22874
																								0.00395893	0.00692226	0.000868559	0.12515
																								0.0347343	0.00607308	0.0768132	2.79321
																								0.0153411	0.0290634	2.15306e-05	0.329538
																								0.0364926	0.00191165	0.210865	0.0215412
																								0.00333993	0.00511749	0.000277723	0.735824
																								0.225589	0.0921888	0.0103426	2.659
																								0.000541481	0.146322	1.51788e-06	0.24836
																								0.0342097	0.00027623	0.0131398	1.02569
																								9.63509e-06	0.00684159	0.000114162	0.11876
																								0.0693418	2.3644e-05	4.27354e-05	3.64478
																								0.000747101	0.144391	0.00293808	0.0453137
																								0.0115382	0.0320307	0.0209565	1.26274
																								0.0445927	0.000127627	0.261448	0.208732
																								0.0476772	0.00961813	0.00173654	0.129593
																								0.00186059	0.00728772	0.00249081	0.445078
																								0.000224778	0.00693779	0.101869	0.88032
																								0.0547236	0.00471122	2.73428e-05	0.244009
																								0.0139831	0.00728613	0.10689	0.309994
																								0.0279783	0.0218346	0.0117743	1.12607
																								0.166327	0.00526547	0.13561	0.0835302
																								0.0036179	0.0192565	0.00113218	2.02901
																								0.000695965	0.0265943	0.0131629	0.612002
																								0.00577809	0.00666874	0.000108479	0.651287
																								0.00190745	0.00777325	0.00082318	0.134203
																								0.0691634	0.000363436	0.000234757	0.216655
																								1.01102	0.162659	0.0124478	0.510204
																								0.113321	0.168618	0.000408691	0.292469
																								0.0446974	0.00346253	0.0406114	0.292611
																								0.222788	0.000229355	2.87351e-06	0.22118
																								0.000131164	0.0944456	0.00132047	1.43681
																								0.151177	0.0156193	0.000357476	0.70732
																								0.0939029	0.027939	0.146218	0.269005
																								0.00626528	0.0081975	0.00765258	0.505599
																								0.00521215	0.00690779	0.0734745	0.0272447
																								0.010375	0.02465	3.06378e-05	2.64297
																								0.00339423	0.00814793	2.03247e-05	0.542183
																								0.00162135	0.123239	4.51103e-06	0.175347
																								0.0423939	0.0462604	0.0558071	0.452923
																								0.021605	0.0181285	1.11786e-05	0.982841
																								0.0460075	0.000404041	0.0737433	0.753814
																								0.00344075	0.0127068	3.34389e-05	0.644414
																								0.0821201	0.00178117	0.00831317	1.82877
																								0.00813875	0.00253189	0.000211932	0.0887868
																								0.0577608	0.00376398	0.223718	0.593702
																								0.0242355	0.025989	3.60036e-05	1.19221
																								0.00903504	0.0394605	0.0283011	0.075308
																								0.0375317	0.00443463	0.0179832	0.229184
																								0.0686765	0.0202013	0.0010601	1.58005
																								0.0299841	0.0246456	0.0249152	0.0630298
																								0.0133583	0.00395359	6.86392e-05	0.861303
																								0.0203938	0.000116702	0.00151124	0.551084
																								0.0198543	0.0510733	0.000170258	1.92622
																								0.0666125	0.0661602	0.00183449	0.0905262
																								0.206528	0.893319	0.0399419	0.967842
																								0.322026	0.0158404	9.22039e-05	1.79171
																								0.0069242	0.00423978	0.1331	3.42275
																								0.00455002	0.00473495	0.0792401	0.155943
																								0.000141573	0.000432752	0.000448515	1.59465
																								0.00316805	0.00152455	0.00590343	0.343378
																								0.0438783	0.00316575	0.00120661	1.04473
																								0.0079012	0.00080645	0.0106994	0.68324
																								0.00111075	0.0010012	0.0288998	1.17821
																								0.250325	0.00473621	0.168596	0.637752
																								0.0445564	0.0158487	0.000318836	1.51863
																								0.00517632	0.00033376	0.161427	0.329434
																								0.0601042	0.0827986	0.136951	0.635724
																								0.00838223	0.226009	0.000870954	2.85245
																								0.0143423	0.000894092	1.04333	1.59179
																								0.240241	0.0518237	0.123146	0.254809
																								0.0033665	0.0109994	0.165142	0.232397
																								0.152158	0.0492803	0.0112876	0.71384
																								0.271216	0.000120476	0.0288122	0.166616
																								0.13853	0.001232	0.000140845	1.22178
																								0.0225135	0.0370703	0.055775	1.03268
																								0.000835117	0.0455133	0.000612364	0.336129
																								0.212338	0.0146408	0.217998	2.12468
																								0.4352	0.0884077	0.00231811	3.88294
																								0.00206401	0.0155685	0.0195334	0.418487
																								0.0872694	0.00284931	0.0056548	1.32689
																								0.000366448	0.00400114	0.00907975	1.15692
																								0.000709858	0.00017234	0.000573696	0.280477
																								1.83344e-05	0.00429388	2.56762e-05	0.755578
																								1.89496e-05	0.0848573	0.000649984	0.19179
																								0.136752	0.00888405	0.520731	0.111787
																								0.254998	0.0101122	0.165394	1.33085
																								2.43601e-05	0.00343891	0.279263	2.72795
																								0.360661	0.00463365	0.177784	0.0732809
																								0.00359689	0.175506	0.193073	0.477772
																								0.00185536	0.0210517	0.117389	0.557493
																								0.000753132	0.000966053	0.270957	1.79769
																								0.00760746	0.00056505	0.371029	2.66487
																								0.00134038	0.151092	0.101863	0.0662106
																								0.00779545	0.00406466	0.0839203	1.62234
																								0.001666	0.00183292	1.50259e-05	0.0449899
																								0.00540553	0.00133745	0.0025202	0.318229
																								4.22332e-05	0.0437651	0.196315	0.231858
																								0.00204583	0.137663	5.04128e-05	0.0465599
																								0.000285105	0.0153573	0.374594	0.0343635
																								0.00201448	0.117312	0.0312006	0.165253
																								9.55935e-06	0.0702516	0.0718399	0.877201
																								0.000383152	0.169843	0.0259743	1.19772
																								0.000280963	0.0107645	0.0593121	5.34814
																								0.00268759	0.0100023	0.110769	0.151294
																								0.00147257	0.0108516	0.201565	1.46014
																								0.0539299	0.042112	0.0291018	0.786112
																								0.000107766	0.00661585	0.120471	0.665599
																								0.00225575	0.764625	0.18539	0.436695
																								0.00130818	0.000568353	0.151591	0.892601
																								0.00432087	0.000256778	0.0880444	0.138471
																								0.00125192	0.00156884	0.00212408	1.2227
																								0.00488975	0.00705319	0.00679028	0.31471
																								0.0311325	0.0235645	0.0279427	0.895766
																								0.000232152	0.00353802	0.0972749	0.217309
																								0.0325504	0.000259332	0.183154	1.64293
																								0.00156596	0.292505	0.0126954	0.167262
																								0.00113885	0.0408314	0.105254	0.662995
																								0.302752	0.0048503	0.0112107	0.978727
																								0.00286358	0.104677	0.000159376	0.0951585
																								0.00333056	0.00389568	0.000345808	3.40151
																								0.0138743	0.00412248	0.0124822	1.39271
																								0.000371608	0.00420606	0.0137895	0.305771
																								0.0352936	0.00227078	0.0963981	0.361392
																								0.00219272	0.000460848	0.182788	0.165421
																								0.00399114	0.00128079	0.0502464	1.01953
																								0.000799177	0.000262789	0.0214247	0.489732
																								0.0136003	0.00217744	0.00950898	0.824667
																								6.45911e-05	0.000229085	0.174888	0.162604
																								0.0280707	0.000429283	0.0883693	2.371
																								0.0214196	0.0727577	0.000483307	0.591856
																								0.00228958	0.00263186	0.0802746	1.00587
																								0.0102345	0.00607176	0.0662158	1.16799
																								0.00955833	0.00105099	0.0930309	2.91004
																								0.0034316	0.00818325	0.56458	1.55505
																								0.251398	0.000127114	1.20158	0.950841
																								0.00587122	0.000620604	0.0609712	0.0823851
																								0.186482	0.00435621	5.26405e-05	0.43369
																								0.04891	0.0176302	7.10931e-05	0.642297
																								0.0019664	0.00117403	0.107688	0.377343
																								0.00937128	0.0287947	0.0608585	0.149296
																								0.0149962	0.0269516	0.120834	0.432248
																								0.0034855	0.00160819	0.123618	0.774278
																								0.0204952	0.00141082	0.0867355	0.34503
																								0.00262083	0.00193447	0.0352677	0.867879
																								0.000277733	0.00723961	3.09279e-05	0.0767806
																								0.00350969	0.00922105	0.102381	0.694271
																								0.0130893	0.0125997	0.304041	3.36948
																								0.00289841	0.00404351	0.0193455	0.417829
																								0.0001739	0.00230897	0.0558366	0.813599
																								0.0178841	0.00057823	0.01443	0.619187
																								0.11537	0.0668757	0.0289318	1.96772
																								0.00432312	0.0238692	0.0916034	0.451148
																								0.000300726	0.00430386	0.0122343	2.1396
																								0.140851	0.0026359	0.00836219	0.731263
																								0.000475952	0.00676616	0.0159607	0.0272815
																								0.0787598	0.0500432	0.0494002	1.10497
																								0.000937881	0.101978	0.365892	1.15478
																								0.0512177	0.00545878	0.0467909	0.565709
																								0.00585917	0.0120204	0.075555	0.317101
																								0.11434	0.00292368	0.0313765	1.91742
																								0.0169146	0.00191411	0.0239579	0.15882
																								0.00326239	0.00221178	0.00491215	1.1316
																								0.0482592	0.0673253	0.0611032	0.294643
																								0.000987048	0.00184085	0.150025	1.20741
																								0.797472	0.0105648	0.066637	0.146619
																								0.00717396	0.00587883	0.0185081	2.21098
																								0.0105476	0.00223915	0.129712	0.20559
																								0.0465882	0.0186148	0.0471974	1.02115
																								0.00134609	0.00222577	0.0293158	0.571316
																								0.0274702	0.00715522	0.000566779	2.5402
																								0.002033	0.0113961	0.0436445	0.796711
																								0.0412643	0.105792	0.064446	0.204723
																								0.00435048	0.0285291	0.0573038	0.309925
																								0.00315257	0.000995679	0.00295202	0.432818
																								0.00305823	0.00132343	0.00619638	0.337624
																								0.191583	0.00018479	0.0590684	0.732204
																								0.0595444	5.06996e-05	0.0600878	1.61506
																								0.0412555	0.00016019	0.000776169	0.429329
																								0.00260392	0.00192874	0.17677	4.16263
																								0.0279626	1.82206e-05	0.0157031	0.513786
																								0.0337745	0.000827519	0.283886	0.683341
																								0.333054	0.00143039	0.159171	1.35429
																								0.296915	0.00501312	0.000546236	0.0790128
																								0.00405616	0.00169192	0.125767	0.0115008
																								0.24685	0.0033149	0.0579001	3.56018
																								0.00842965	0.000601724	0.0649278	1.25331
																								0.0934357	0.0050981	0.202764	0.145883
																								0.16234	0.000824413	0.0390073	0.345515
																								0.0688273	0.0137956	0.0369546	2.67387
																								0.0361343	0.000162275	0.00576845	0.492391
																								0.000483106	0.00287887	0.0418917	0.185477
																								0.0394399	0.00208556	0.0884831	1.73939
																								0.0755165	4.52347e-05	0.0960419	0.12731
																								0.221607	0.000945793	0.0637923	3.07465
																								0.386127	0.00149668	0.105791	2.14598
																								0.00391234	0.00179108	0.000213	0.0613021
																								0.0038685	0.0011083	0.0253764	0.133912
																								0.0149909	4.4084e-05	0.27967	0.0890693
																								0.0976612	0.000595044	0.0291209	0.25299
																								0.0211134	0.00214495	0.144219	0.854391
																								0.360677	8.16565e-05	0.143324	0.519432
																								0.097786	0.00310271	6.47535e-05	0.471651
																								0.00888903	0.00856921	0.0101705	2.47131
																								0.144815	0.00155551	1.49646e-05	0.688996
																								0.215852	6.52783e-05	0.0319778	1.6951
																								0.001634	0.00315638	1.81756e-05	1.23322
																								0.0209476	0.00204548	0.0819745	0.426462
																								0.32859	0.00368927	0.0955099	0.384638
																								0.00141837	0.00275324	0.00143646	2.12717
																								0.00322606	0.0138572	0.0740049	0.0031427
																								0.535604	0.00501471	0.582324	0.244508
																								0.127575	0.0415102	0.0226437	0.189028
																								0.909895	0.000461516	0.019459	0.128752
																								0.0103084	0.00111156	0.0134568	0.479537
																								0.00164519	0.0939988	0.240465	0.539777
																								0.00643811	0.00181386	0.379793	4.75209
																								0.093701	0.00147063	0.043443	0.985997
																								0.0739219	0.00301548	0.0840167	0.30824
																								0.220432	0.00140357	0.368921	0.721033
																								0.0982143	0.00390778	0.135084	0.731797
																								0.237323	0.00707822	0.0113622	1.20611
																								0.0114138	0.0218916	0.0420522	0.489428
																								0.0108401	0.00149749	0.0966874	0.755419
																								0.00580374	0.0142749	0.456477	0.467564
																								0.448428	0.000777256	0.278513	0.656742
																								0.0473972	0.00102112	0.129441	0.058739
																								0.0293102	0.00145215	0.000205006	3.431
																								0.00124886	0.00278705	0.244156	0.193642
																								0.128252	0.000772686	0.315327	0.91344
																								0.261176	0.00616482	1.96754e-05	1.20155
																								0.0243858	0.0204156	0.278028	0.597479
																								0.0588338	4.1475e-05	0.0110422	0.479903
																								0.239943	0.000834031	0.0123819	0.355026
																								0.000471159	0.000774971	0.976844	0.330901
																								0.037686	0.0005735	0.141084	1.72679
																								0.000586603	0.000752844	0.0430639	1.01586
																								0.0678021	0.000505343	4.09997e-05	0.691435
																								0.0144331	0.0107477	0.136355	0.0708526
																								0.124608	0.00308975	0.0928211	1.79318
																								0.0193595	0.0144498	0.0841694	3.19249
																								0.0214642	0.0205895	0.0508716	0.155084
																								0.0931446	0.0133756	0.134812	0.914679
																								0.0582612	0.00224965	0.00152001	1.01402
																								0.23063	0.00423912	0.00016033	0.0829757
																								0.00394033	1.17264e-05	0.107888	0.285204
																								0.00846034	0.0180029	0.0992681	1.86418
																								0.0179757	0.0330522	0.0552115	1.69085
																								0.463213	0.00507211	0.00307623	1.32157
																								0.0939084	0.122278	0.195564	1.88131
																								0.00245155	0.0258844	0.253095	0.0897007
																								0.00579048	0.000123818	0.000191213	0.47287
																								0.0670472	0.000687504	0.0998164	2.76839
																								0.0982845	0.0487621	0.0460456	0.00864202
																								0.482485	0.230331	0.0662825	0.627108
																								0.0537675	0.458637	0.78056	0.408081
																								0.00279343	0.0104543	0.659516	2.1378
																								0.949493	0.0642747	0.202872	1.98083
																								0.757823	0.0110593	0.235635	0.606547
																								0.0216257	0.0225226	0.00137608	0.541897
																								0.227372	0.151099	0.317602	0.686934
																								0.196823	0.0664169	0.391613	0.15479
																								0.00683107	0.0762585	0.0570584	0.214349
																								0.00134319	0.00965335	0.132478	0.181957
																								0.0290838	0.141319	0.00193889	1.13257
																								0.00972065	0.0382603	0.0145912	1.51856
																								0.000999708	0.0439822	0.0348641	0.290945
																								0.521886	0.10163	0.000693845	0.975127
																								0.0550299	0.0117057	0.0862374	0.120172
																								0.000274623	0.00662384	0.129578	0.279903
																								0.0452687	0.00396189	0.126265	1.19647
																								0.00167958	0.0821207	0.0514125	0.351956
																								0.00196216	0.00165461	0.0272101	0.272828
																								0.0301627	0.0641944	0.0333471	0.126376
																								0.0165041	0.00381465	0.117108	1.36395
																								0.00571005	0.0331629	0.0937735	0.278843
																								0.0407412	0.0034876	0.00732565	0.139706
																								0.00180665	0.0262192	0.0485061	0.978164
																								0.00208527	0.216499	0.00139343	2.46295
																								0.606152	0.000871576	0.112067	1.188
																								0.0449534	0.00796384	0.277492	0.554134
																								0.00398803	0.145906	0.0468793	1.79307
																								0.156231	0.00667476	0.242967	0.835328
																								0.0591354	0.0660077	0.0869691	1.61742
																								0.0279682	0.155255	0.215258	0.0720604
																								0.0019457	0.000931177	0.00608814	0.147698
																								1.08104	0.00254863	0.000209216	2.44008
																								0.00158127	0.012811	0.141145	1.33626
																								0.20205	0.00311459	0.0356849	0.312772
																								0.00898239	0.288329	0.00403612	1.36458
																								0.0660623	0.00118569	0.00093096	0.262646
																								0.000207559	0.00127765	0.00752458	1.28012
																								0.00113659	0.00351849	0.122928	0.382119
																								0.133303	0.00243008	0.168568	0.649106
																								0.0063166	0.00491948	0.00608175	0.528572
																								0.00611031	0.00298363	0.00189271	0.175331
																								0.00600512	0.00205992	0.00166899	0.274974
																								0.0172223	0.148098	0.408034	0.0876507
																								0.0265637	0.0586078	2.11737	0.271002
																								0.00262868	0.0136257	0.000114887	1.69206
																								0.00298224	0.0350323	0.00223899	0.34721
																								0.573235	0.000661977	0.0132315	0.107771
																								0.00921168	0.0181235	0.000333366	0.269555
																								0.00268443	0.00676165	1.1835	0.776027
																								0.0272995	0.00859073	0.00198157	2.81173
																								0.125837	0.0699032	0.135506	0.587586
																								0.00816148	0.000827293	0.00358135	1.55295
																								0.0829085	0.0637066	0.371369	0.0961941
																								0.00780719	0.0063946	0.151695	1.20198
																								0.191002	0.253518	0.0658855	0.407934
																								0.178203	0.0143727	0.142303	3.81116
																								0.00114133	0.00152604	0.347808	0.636422
																								0.00127544	0.127774	0.219267	0.410157
																								0.000479922	0.00634466	0.0256604	0.328037
																								0.104931	0.00294044	0.0809483	2.43129
																								0.00366035	0.00622781	0.000443467	0.248093
																								0.027639	0.00234655	0.101196	0.128084
																								0.0526484	0.0205981	0.0870388	0.802767
																								0.00294527	0.00295991	0.04312	0.0968629
																								0.00374994	0.00209513	0.0032399	0.312675
																								0.00142836	0.0347294	0.0146725	1.13969
																								0.00590746	0.0268701	0.0710015	0.516518
																								0.0350928	0.0022568	0.263655	0.210712
																								0.00102409	0.000558478	0.0366472	0.885016
																								0.0613019	0.0037767	0.00116593	0.31584
																								0.195873	0.0366437	0.0779489	0.914134
																								0.512268	0.00615902	0.0512781	0.528616
																								0.0441797	0.00993722	0.328959	0.53131
																								0.122332	0.000197664	0.00249596	0.762564
																								0.00186919	0.0560731	0.176119	0.986017
																								0.0111345	0.00794913	0.00172749	0.489848
																								0.0127343	0.0733047	0.0836096	0.129456
																								0.0139661	0.000702493	0.00469371	1.46564
																								0.0476285	0.00272372	0.148032	0.190842
																								0.0125245	0.0179075	0.0393573	0.972091
																								0.439301	0.000146447	0.0517404	0.402081
																								0.0419907	0.00104708	0.30137	0.144327
																								0.00926662	0.00567328	0.135763	0.332448
																								0.0039481	0.0103916	0.0758008	0.308336
																								0.0248369	0.00652142	0.118982	0.501843
																								0.456707	0.101709	0.0673825	0.230284
																								0.000893127	0.0497379	0.000126105	0.904609
																								0.0111129	0.0220286	0.24296	1.28559
																								0.00469797	0.000134075	0.0144193	0.713346
																								0.143707	0.0576462	0.0866948	0.21996
																								0.0166934	0.0213121	3.96937e-05	1.22032
																								0.00973026	0.0178685	0.00141406	1.17943
																								0.0962061	0.00255386	0.0104975	0.266171
																								0.115207	0.00292	0.00134273	2.63089
																								0.0924031	0.00178446	0.0884342	1.00951
																								0.00284148	0.00719844	0.00664623	0.568929
																								0.0164509	0.00839625	0.0667473	1.68281
																								1.03981	0.0043137	0.0777232	1.15764
																								0.000564463	0.163656	0.116303	1.81486
																								0.00133267	0.00433326	0.0464081	0.794888
																								0.00458672	0.00206835	0.00313928	0.262275
																								0.0576443	0.00613151	4.42095e-05	0.23577
																								0.00277475	0.00808926	0.0508083	1.65444
																								0.000252735	0.00412702	0.132774	0.236701
																								0.30066	0.00677424	0.00119668	1.96304
																								0.00370315	0.0220753	0.0353937	0.186517
																								0.100441	0.00622277	0.133782	0.392042
																								0.0522984	0.00411416	0.0169444	2.13912
																								0.00281304	0.0100926	0.110012	1.30834
																								0.0327317	0.0248767	0.00972932	1.28769
																								0.0447783	0.00570672	0.101042	0.0945471
																								0.000547099	0.00362579	0.222933	1.02687
																								0.267517	0.00286135	0.0159991	0.145608
																								0.000163426	0.0207679	0.00157296	0.995896
																								0.000584574	0.00250999	0.000290151	0.469508
																								0.00631182	0.0814783	0.356884	0.766809
																								0.0216831	0.00336775	0.00307854	3.56537
																								0.00242894	0.00669217	0.039081	0.358685
																								0.16282	0.0288984	0.0299559	0.645759
																								0.554025	0.00651347	0.104394	0.648981
																								0.0116551	0.00233551	0.0229591	0.373677
																								0.188526	0.00165772	0.510944	0.2403
																								0.183039	0.00343218	0.209609	1.18453
																								0.00148302	0.00192684	0.00766038	0.57864
																								0.250121	0.00464316	0.276461	0.259401
																								0.0116304	0.018537	0.454051	1.49014
																								0.113616	1.91513e-05	0.0384246	1.21371
																								0.000215253	0.00527527	0.228161	3.09558
																								0.00380255	5.5693e-05	0.00254977	0.187212
																								0.398073	0.000315476	0.000507309	0.861246
																								0.000580999	0.000261735	0.114684	1.70302
																								0.00512919	0.00760319	0.0054886	3.00571
																								0.0031689	0.000500349	0.182194	1.67274
																								0.0501894	0.00234803	0.00510577	0.0468123
																								0.0573047	0.0285796	0.23661	0.398984
																								0.00608617	3.87672e-05	0.0189024	0.179767
																								0.00301452	0.0012611	0.00134506	1.53522
																								0.0709063	0.00244249	0.104036	1.39421
																								0.000196245	0.000893103	0.0616687	0.0278792
																								0.000757536	0.00395671	0.000277046	0.812311
																								0.00946144	5.81788e-05	0.000233341	0.978176
																								0.0564537	0.00189878	0.0317043	0.294004
																								0.00758721	0.000465099	0.103056	1.33993
																								0.0227095	0.0039343	0.205935	0.081911
																								0.00451252	0.00449861	0.0437649	0.759241
																								0.182183	0.00028945	0.0420885	0.455929
																								0.168846	0.114778	0.198247	1.40232
																								0.00227254	5.8767e-05	0.173522	1.87589
																								0.0315635	0.00100872	3.72848e-05	0.408259
																								0.380967	0.00129403	0.31548	0.446596
																								0.192755	2.71245e-05	0.0660079	0.19558
																								0.473782	8.83332e-07	0.402041	0.0675529
																								0.00226349	5.07212e-05	0.161416	0.519289
																								0.00422211	0.00016613	0.0449347	0.947809
																								0.0182128	0.00290015	0.121666	0.283134
																								0.00601587	0.00191711	0.0911547	0.095726
																								0.00917455	0.00192873	0.0774144	1.22773
																								0.132175	1.82204e-05	0.000214147	0.911538
																								0.00276049	0.000108193	0.111665	0.282651
																								0.0224547	0.00648348	0.0173448	0.404647
																								0.041833	0.0013184	0.0153568	1.31221
																								0.122118	0.00169192	0.0171151	0.294111
																								0.0292484	0.0126538	0.0143521	1.7827
																								1.34048	0.000601716	0.0118799	0.642401
																								0.138639	0.0050981	0.00823961	0.346108
																								0.0209408	0.00604959	0.0212361	0.762684
																								0.276302	0.000162274	0.55062	0.104561
																								0.000854126	0.00163482	0.194932	0.827525
																								0.176106	5.54605e-05	0.0734563	0.148588
																								0.00307791	0.000751294	0.00251485	1.48979
																								0.00670688	0.00362379	0.0510991	0.376879
																								0.168473	0.00783062	0.0233344	0.683071
																								0.0143479	0.00181593	0.021381	0.711969
																								0.00394706	4.23229e-05	0.021904	0.180602
																								0.00145862	0.00295256	0.0323242	0.272358
																								0.00516504	0.00301879	0.142525	5.05458
																								0.0460422	0.000753301	0.134093	0.487327
																								0.00149828	8.16549e-05	0.0178511	0.717644
																								0.0105849	0.0015555	0.0504088	2.05051
																								0.0020128	0.00831324	0.00491699	0.405649
																								0.000393434	0.00315635	0.23051	1.26028
																								0.00124384	0.00223735	0.34197	0.0146181
																								0.000176044	0.00275837	0.0537069	0.63979
																								0.0232566	0.0138579	0.00123841	0.120802
																								0.0372055	0.000143397	0.12414	0.163958
																								0.401601	0.000945006	0.0341479	0.486752
																								0.00170947	0.00038871	0.0518822	0.988348
																								0.0012656	0.0415101	0.291441	0.167539
																								0.0457875	0.000654392	0.00126731	1.81733
																								0.000857868	0.00127576	0.0206238	0.787162
																								0.00839672	0.0114391	0.0122022	0.0426692
																								0.0260798	0.00147062	0.0264845	1.28286
																								0.0401699	0.00550825	0.15746	0.533481
																								0.12039	0.00301549	0.0770818	0.877564
																								1.04248	0.00148899	0.0136663	1.54072
																								0.121255	0.0218884	0.0397559	0.945587
																								0.00355112	0.00156037	0.0264754	2.75123
																								0.115645	0.00144276	0.191621	1.62404
																								0.251755	0.000726241	0.185752	3.4763
																								0.00150973	0.00801998	0.0194082	0.847843
																								0.000207649	0.090469	0.0228481	0.604341
																								0.357825	0.0126947	0.0028675	0.749965
																								0.00376175	0.000711333	0.0677098	0.98702
																								0.000196579	0.00236234	0.00149215	1.01557
																								0.0332999	0.0147681	0.339512	0.68368
																								0.0321957	0.132352	0.069582	0.0232133
																								0.11049	0.0536901	0.108548	0.54184
																								0.019307	0.126871	0.000245495	1.42381
																								0.166673	0.0421695	0.499237	1.6935
																								0.231545	0.0179265	0.151732	0.336121
																								0.00538674	0.0177788	0.00651491	2.10673
																								0.0225747	0.00423912	0.0112924	0.9826
																								0.0045908	0.0806841	0.00202311	0.356481
																								0.057793	0.777279	0.0202208	0.801798
																								0.342457	0.00883437	0.00133041	0.143475
																								0.00630223	0.0159499	0.0695003	0.0332011
																								0.0199915	0.0180057	0.100751	2.81561
																								0.0167849	0.0984993	0.00195653	0.131525
																								0.631423	0.000269867	0.000255757	2.4352
																								0.00520196	0.128216	0.128125	1.61151
																								0.042304	0.122278	0.0467499	0.187192
																								0.00652484	0.00694885	0.0337105	0.249629
																								0.441455	0.00103127	0.0104513	1.60271
																								0.150707	0.238519	0.00201817	0.911713
																								0.0155409	0.0437742	0.0020771	0.805859
																								0.0169676	0.0149227	0.214291	0.761627
																								0.15998	0.230332	0.000519049	1.74651
																								0.0118004	0.0414304	0.0365708	0.035278
																								0.00232724	0.458638	0.00858059	0.514234
																								0.00759995	0.00291361	0.00228075	0.75053
																								0.0785243	0.000167177	0.167118	1.46274
																								0.0034456	0.0105176	0.286112	0.411707
																								0.169604	0.000555649	0.145677	1.21879
																								0.0351891	0.0642741	0.000330047	1.19348
																								0.0457758	0.0110373	0.000910893	0.633433
																								0.612635	0.21201	0.0997632	0.464755
																								0.158575	0.151102	0.0803942	2.21849
																								0.00875466	0.144435	0.00140075	0.198118
																								0.0190878	0.076272	0.00398004	0.431401
																								0.0145572	0.269373	0.0484554	0.060119
																								0.00218759	0.0014326	0.00480757	0.493959
																								0.00359972	0.177535	0.636466	0.219327
																								0.0213443	0.0023437	0.0993809	0.240193
																								0.0037142	0.141322	0.196081	0.212982
																								0.000502288	0.0688666	0.0421415	0.108379
																								0.00209289	0.0439825	0.00264001	1.13103
																								0.0335043	0.169156	0.0509061	0.572649
																								0.00766106	0.00481485	0.0810429	1.01208
																								0.0178462	0.101631	0.210955	0.679278
																								0.00492563	0.000140379	0.0994433	0.0714624
																								0.171302	0.0394416	0.479792	0.886715
																								0.0182786	0.0039651	0.00119893	0.327837
																								0.00433034	0.00522066	0.0085955	0.870459
																								0.0286176	0.0143054	0.124707	1.57785
																								0.330235	0.000157174	0.00555982	0.440289
																								0.0108329	0.00149648	0.0152904	0.788053
																								0.184545	0.000839321	0.0577559	0.425057
																								0.00743968	0.0641144	0.193877	1.98394
																								0.745179	0.0375462	0.0517333	1.66694
																								0.153956	0.00796633	0.00148915	0.410631
																								0.0116968	0.00540047	0.00188805	0.457666
																								0.00360351	0.0634757	0.0204132	0.0362209
																								0.0295621	0.102622	0.126059	0.0512947
																								0.10741	0.0346317	0.0221067	0.243577
																								0.0017011	0.12537	0.0937936	0.546171
																								0.140468	0.00820358	0.0169061	1.26123
																								0.47238	0.0127869	0.00408121	0.485842
																								0.0260537	0.017075	0.0013233	3.54504
																								0.00249278	0.0329399	0.0555561	1.87258
																								0.00530906	0.155255	0.0180815	0.619742
																								0.0036643	0.00652703	0.288014	0.243928
																								0.0102508	0.0412569	0.448529	0.354939
																								0.0170489	0.00776695	0.0319082	0.657456
																								0.000483598	0.0145242	0.0294838	0.171981
																								0.444591	0.0164811	0.153432	1.72133
																								0.00189182	0.0920162	0.0197492	1.42427
																								0.00650164	0.00312388	0.0105872	3.15652
																								0.00354205	0.00115105	0.109971	0.685799
																								0.0146868	0.0199239	0.0263849	1.49563
																								0.0155381	0.0081208	0.139245	0.166858
																								0.0440775	0.014809	0.747184	0.360373
																								0.00747668	0.0126801	0.0578167	0.100759
																								0.00452693	0.00131654	0.0224482	0.339165
																								0.145376	0.0935826	0.0467333	1.02435
																								0.00505632	0.00329561	0.17493	0.219584
																								0.00102871	0.000533369	0.157374	0.889151
																								0.0152563	0.0042162	0.178299	0.218137
																								0.006567	0.00327453	0.0905685	1.22697
																								0.113777	0.00243008	0.00113745	0.32706
																								0.0180297	0.0820177	0.0484921	0.229232
																								0.0187294	0.0040491	0.0336973	1.43563
																								0.0102259	0.0620499	0.0918706	0.400918
																								0.0735908	0.0389282	0.00246011	1.07361
																								0.000908375	0.00183347	0.0939286	0.732651
																								0.00784018	0.00205992	0.0877115	1.20949
																								0.179847	0.148097	0.187112	0.0153133
																								0.0117159	0.0347316	0.0676721	1.29223
																								0.0582447	0.172131	0.0922506	0.209836
																								0.145915	0.00676146	0.787163	0.227781
																								0.0328199	0.00973842	0.235522	0.89252
																								0.198807	0.00489046	0.116837	0.296285
																								0.0104198	0.00278595	0.629936	0.256292
																								0.0045679	0.207495	1.28815	0.812605
																								0.398045	0.0226352	0.663182	0.1307
																								0.0534335	0.00288008	0.800353	0.492203
																								0.00353439	0.130024	0.225845	3.61908
																								0.00144459	0.00680304	0.2543	0.19367
																								0.0036856	0.0690387	0.193913	2.55941
																								0.00421098	0.00305181	0.379903	0.134809
																								0.0618762	0.0356503	0.26119	0.668629
																								0.519018	0.050389	0.26061	1.05738
																								0.000370453	0.0637069	0.495334	0.958876
																								0.000108309	0.111864	0.190695	1.40199
																								0.0108962	0.253518	0.180002	0.206196
																								0.00095851	0.00818717	0.525399	1.64052
																								0.000927919	0.00304871	0.546519	2.38142
																								0.000129845	0.0618655	0.407158	2.46599
																								7.40098e-05	0.00745259	0.0293375	2.14858
																								0.00214902	0.00151783	0.208371	2.44752
																								6.55796e-05	0.0817408	0.116786	0.864415
																								5.25854e-05	0.00297896	0.17518	2.73821
																								0.0564942	0.0204776	0.0137617	0.231961
																								0.155349	0.00602811	0.207365	0.125456
																								0.285134	0.00808555	3.21824	0.84567
																								8.67799e-05	0.127775	2.01187	2.55248
																								0.000501931	0.00330753	0.722633	2.71317
																								9.4502e-05	0.00230156	0.279728	0.187968
																								0.000634528	2.94986e-05	1.42771	0.808268
																								0.000194052	0.0347293	0.59381	1.39258
																								0.00419778	0.0268745	0.582587	0.522698
																								0.00153242	0.0195902	0.0834443	1.70144
																								8.48444e-05	0.000556721	0.489995	2.82142
																								0.00533886	0.0751556	0.406788	1.82854
																								0.000448421	0.000567674	1.52911	0.239835
																								0.000214534	0.00270586	0.26273	0.409484
																								0.117499	0.116529	2.65874	0.828666
																								0.000934136	0.00666782	1.61876	1.97941
																								0.00471103	0.00184489	0.18334	1.40028
																								0.000429332	0.00522185	0.112759	0.700496
																								0.000564253	0.0131589	0.144339	0.956245
																								0.00245964	0.000481114	0.00178868	0.48912
																								0.000620716	0.0197736	0.63507	0.47103
																								0.000742225	0.000855151	1.35403	0.495914
																								0.00164	0.00889051	0.0749228	0.166888
																								0.00357447	0.0560731	0.21474	0.351683
																								0.00578773	0.00517102	0.056832	0.567009
																								0.00063142	0.0339158	0.390771	1.47659
																								0.000263254	0.00806763	0.113455	0.867124
																								9.09394e-05	0.073306	0.447753	1.54122
																								0.000939831	0.00224759	0.251451	0.039296
																								0.0256184	0.000307067	0.422356	2.36672
																								0.000135052	0.00741924	0.991637	1.24665
																								2.58793e-05	4.70437e-05	0.221952	0.997203
																								8.1045e-07	0.00013929	0.554314	0.488608
																								0.0118686	0.00285313	0.45548	2.98095
																								9.72454e-05	0.00173713	0.195276	0.75747
																								0.000988592	0.0179073	0.115805	0.960173
																								0.000410305	0.00150634	0.0892795	0.415707
																								0.0003929	0.00033407	0.525068	0.336364
																								0.00886957	0.000279724	0.149177	1.23802
																								0.00674236	0.000429921	0.846503	1.17885
																								0.00102213	0.174764	0.0709388	0.729553
																								0.000524848	3.33251e-05	1.22953	1.90408
																								0.0281479	0.00224389	0.262736	0.710349
																								3.56476e-05	0.000889833	0.0368646	1.15613
																								7.23894e-05	0.00357446	0.848571	0.580556
																								0.00055688	0.00538509	1.65842	0.0608932
																								0.000302813	0.00312483	1.12202	1.71225
																								0.00150111	0.0895841	0.0877566	0.0191445
																								0.000281426	0.000897268	0.0228043	0.119279
																								0.00597844	0.000134075	0.306593	0.732532
																								0.000200285	0.0152564	0.684238	1.44005
																								0.00200613	0.183188	0.363827	0.701909
																								0.000794782	0.0213122	0.141388	0.717588
																								0.000597964	0.00302132	0.122801	0.932462
																								0.00586051	0.00047741	0.125316	2.08043
																								0.00123744	0.0913205	0.0133895	1.12568
																								0.00717907	0.00185165	0.422989	1.72417
																								0.000955259	0.000762027	0.180965	0.11128
																								0.0235296	0.00733681	0.240964	0.912063
																								0.00658129	0.17478	0.709239	0.467572
																								0.164808	0.0058219	0.468842	0.288979
																								0.00495941	0.00189042	0.12469	1.14935
																								0.000850841	0.000393371	1.0712	0.644672
																								0.159643	0.011289	0.500149	0.524271
																								0.0713054	0.0118619	0.0592329	0.246147
																								0.090142	0.00608099	0.165565	1.97325
																								0.00397543	0.0160478	0.539134	0.929767
																								0.000840632	0.0191197	0.0946409	0.375654
																								0.000136278	0.0574424	0.535762	0.863724
																								0.224898	0.0232572	1.16125	1.09433
																								0.0122055	0.00412708	1.33511	0.241272
																								0.000451858	0.00594955	0.199383	0.579697
																								0.104692	0.0500258	0.438437	0.342964
																								0.177119	0.0220753	0.492975	0.564524
																								0.0134271	0.00163902	0.173508	1.35545
																								0.16851	0.0137571	0.134338	0.821391
																								0.00213999	0.000101868	0.4715	0.317863
																								0.00618573	0.0248768	0.0208971	2.11077
																								0.0190582	0.00336775	0.296313	0.190642
																								0.000154918	0.00353765	0.248822	1.06915
																								0.0573938	0.0183773	0.533182	0.244991
																								0.00141543	0.0817309	0.0996962	0.0217605
																								0.0135201	0.00261705	0.0604275	2.02625
																								0.034148	0.00651572	0.483818	1.34814
																								0.0574931	0.0284671	0.0294147	0.253815
																								0.0135294	0.00165765	1.48742	1.64106
																								0.0598947	0.196594	1.25926	0.110123
																								0.592883	0.062042	1.23685	0.775796
																								0.233207	0.00463986	1.1641	1.02582
																								0.00685613	0.00269623	0.593739	0.963646
																								0.000837755	0.00192681	0.159222	1.09326
																								0.00231199	0.000151388	0.434866	0.375737
																								0.000934922	0.0168088	0.102057	0.173937
																								0.115003	4.33967e-05	0.0931951	1.37847
																								0.035329	0.000487828	0.228219	0.463852
																								0.00013175	0.00532575	1.17423	0.477582
																								0.0235646	0.000461761	0.25946	0.0524307
																								0.000851779	0.513858	0.550735	0.788866
																								0.0624058	0.000541038	0.298392	0.550186
																								8.30035e-05	0.000300647	0.327067	0.330515
																								0.118812	0.000123512	0.362314	0.599986
																								0.000264968	0.000548307	0.917048	1.72905
																								0.0759225	1.99801e-05	0.23726	3.96358
																								0.0247753	0.000936672	0.102544	0.450411
																								0.00375994	0.000341314	0.525626	1.5941
																								0.0338582	0.194005	0.289486	3.6309
																								0.0206072	0.000113106	0.84257	1.20364
																								0.000682525	0.165491	0.159616	2.32844
																								0.00116559	0.0276876	1.0609	2.53015
																								0.0953754	0.000362542	0.597759	0.139065
																								0.0611595	0.00143708	1.20725	0.0374713
																								0.00294901	0.0151027	0.255662	1.039
																								0.00116801	9.67819e-05	0.188084	1.29148
																								0.0309542	0.0940208	1.5302	0.118783
																								0.0204685	0.0246147	0.823309	0.375839
																								0.00073666	0.00190349	2.12075	0.0791678
																								0.0125592	0.00266064	0.683205	1.06384
																								0.00118005	0.016475	3.77162	0.573181
																								0.000631675	0.000179146	0.0263424	0.751746
																								0.0018922	0.00264717	0.564016	0.798149
																								0.000586469	3.66433e-05	0.680853	0.162692
																								0.00864551	4.9571e-06	0.70714	0.131415
																								0.00469408	0.00117415	0.0656428	0.847817
																								0.0120203	0.000821446	2.35037	0.483247
																								0.0329844	0.000305497	0.140746	0.901373
																								0.0307159	0.000635735	0.0501953	0.461715
																								0.0219226	0.00451982	0.218431	0.143606
																								0.00747796	0.0127572	0.213716	0.610297
																								0.000715328	4.60817e-05	1.29453	0.812093
																								0.155079	0.084716	0.239775	3.14588
																								0.0509832	2.4495e-06	0.823208	0.764403
																								0.0860267	0.00236366	0.370109	0.249218
																								0.000492766	0.00139523	0.282896	1.16778
																								0.000391403	0.168515	0.0852662	1.19237
																								0.00212083	0.265974	0.344263	3.08692
																								0.00697748	0.0273666	0.214955	0.305285
																								0.120895	0.00696733	0.415983	0.424591
																								0.00024396	0.0198349	0.325964	1.1345
																								0.00346575	0.0295872	0.670678	0.261944
																								0.0980329	0.00141627	0.00784497	1.75964
																								0.0518778	0.00203674	0.661832	0.0422633
																								0.123429	0.00014469	0.114562	0.318001
																								0.0174692	2.28585e-05	0.118997	0.406162
																								0.00169809	6.6611e-05	1.79282	0.857202
																								0.00324229	4.82029e-05	0.286885	0.0632569
																								0.0023733	5.29177e-05	0.0275076	2.34861
																								0.00079409	0.105158	0.688447	2.55568
																								0.00121725	0.0659449	0.172327	0.24657
																								0.0295817	0.00027834	0.804375	0.470826
																								0.115022	0.000658139	0.00338456	1.44267
																								0.0470912	0.204165	0.513285	1.48227
																								0.213933	0.119015	3.30907	0.153706
																								0.0195387	0.137708	0.03749	0.19131
																								0.000118926	0.000926237	0.243134	0.376266
																								0.0115216	0.0116739	0.310553	3.85326
																								0.0164151	0.0722512	0.117542	0.902709
																								0.000130719	0.0180052	0.0179599	0.188016
																								0.0180955	0.000618177	0.16702	0.319215
																								0.000205861	0.0108213	0.327496	0.666283
																								0.00917507	0.000130409	0.822005	1.7148
																								0.00206448	0.0125473	2.67515	0.0829126
																								0.011734	0.00085644	0.233355	0.340404
																								0.047796	0.027048	4.00269	0.567522
																								0.000852728	0.0619045	0.281452	2.11022
																								0.11365	0.00102479	0.371661	0.433904
																								0.122559	9.62561e-05	1.26968	1.47489
																								0.0233769	0.000580488	0.665302	0.862693
																								0.000777595	0.00924975	0.213348	0.867741
																								0.0349629	1.11875	0.15538	1.7284
																								0.00611948	0.162294	1.93547	1.66291
																								0.00196916	0.021598	0.500106	0.224908
																								0.0110629	0.00104737	0.471585	0.859839
																								0.00819899	0.0580012	0.00933092	0.547116
																								0.0633956	0.0122091	0.318406	0.967581
																								0.167818	0.128622	0.440803	1.72027
																								0.00701174	0.00939987	0.410095	0.658518
																								0.000810083	0.00598487	0.898536	0.134181
																								0.0720254	0.114853	0.160276	1.74057
																								0.0681528	0.0264963	0.583757	0.241849
																								0.000315602	0.000413798	0.444283	0.927426
																								0.00864232	0.0701659	1.60675	0.565207
																								0.00319433	0.00134224	0.808757	0.953771
																								0.00865175	0.00165843	0.0116596	1.21231
																								0.0327723	0.472547	0.0256276	0.557981
																								0.117872	7.13457e-05	1.16026	0.398241
																								0.0528676	0.000360433	0.376435	1.09252
																								0.00391239	0.0185465	0.0579301	0.655956
																								0.000584614	6.38146e-05	0.0191683	0.193406
																								0.00115873	0.0007683	0.054575	0.537753
																								0.0712502	0.00309345	1.74598	0.287415
																								0.00362378	1.2764e-05	0.272052	1.06724
																								0.498645	0.208389	0.131765	0.513446
																								0.000422531	0.0169984	0.199166	2.68412
																								0.00818345	0.00529041	0.740541	0.301609
																								0.00123476	0.00195779	0.789842	0.342907
																								0.00332	0.012516	0.0442563	0.243806
																								0.0411366	0.31914	0.617707	0.0688001
																								0.0218359	0.109164	0.0199362	0.48176
																								0.0372557	0.102344	1.0078	0.417396
																								0.0243503	0.326604	0.0196315	1.56131
																								0.00308892	0.00180109	0.381769	1.04787
																								0.124565	0.059801	0.0509889	0.351079
																								6.22684e-05	0.0147787	0.468052	1.61234
																								0.0109499	0.0332407	0.844922	1.45254
																								0.000790606	0.0462958	1.75549	1.20693
																								2.61537e-05	0.198491	0.0207037	0.29805
																								0.000436677	0.000895714	0.471159	0.676306
																								0.0421072	0.0526065	0.211699	0.0767193
																								1.40604e-05	0.0263088	2.02651	1.16236
																								0.00618574	0.0811566	0.674447	0.225352
																								0.0440391	0.740204	0.566176	0.494717
																								3.91347e-05	0.0103669	0.209603	0.979904
																								0.0137469	0.00248081	1.20449	1.30997
																								0.00101141	0.210767	2.92489	1.28977
																								0.0943344	0.000592068	0.207585	0.992078
																								6.17259e-06	0.118737	0.304298	1.3273
																								0.000663047	0.136794	0.0143898	0.845534
																								1.76324e-05	0.0115776	0.0797142	1.66325
																								0.00626098	2.18088	1.03793	3.37483
																								0.00106555	0.0366398	0.471041	1.04686
																								0.0971303	0.000766412	0.480035	0.441256
																								0.02924	0.146958	0.0264237	0.194448
																								0.00976294	0.127028	0.107525	2.76833
																								0.034561	0.0120847	0.0290268	2.25114
																								0.000113109	0.090858	1.44094	1.78713
																								0.00181308	0.00145375	0.233088	0.581126
																								0.0414258	9.15699e-05	0.920125	0.764079
																								0.000743758	0.000793163	0.748502	0.450644
																								0.000167789	0.0767343	0.787813	0.419687
																								0.000977265	0.0317651	0.988191	2.22331
																								0.0137701	0.0241726	0.12441	0.363626
																								7.52707e-05	0.001559	0.451663	1.45448
																								0.00327732	0.433662	0.124894	0.391361
																								0.0141533	0.077721	2.19565	3.94685
																								0.00664323	0.138973	0.177265	0.41634
																								0.00642405	0.0958706	1.08679	0.184215
																								0.0117354	0.5886	0.9	0.566771
																								0.0122672	0.0717868	1.29225	0.401711
																								0.000580682	0.0163423	0.480371	0.601549
																								0.109718	0.00769017	0.154198	2.12941
																								0.00966889	0.120357	1.468	0.267383
																								6.949e-05	0.0829789	0.156625	1.47648
																								0.00387487	0.0882214	0.27041	0.722696
																								0.00095139	0.0439662	1.11376	0.300398
																								0.000577936	0.0692127	0.168132	0.353696
																								0.000237048	0.024568	0.400893	0.897914
																								0.000309052	0.00115534	0.00201488	0.978269
																								1.7013e-05	0.015428	0.1668	0.657024
																								3.33081e-05	0.0292636	0.392411	0.570598
																								0.00655319	0.0115378	0.94141	1.21437
																								0.0109045	0.000480727	0.355853	0.667401
																								0.00475632	3.3794e-05	0.950812	0.620101
																								0.000359342	0.102241	0.159653	1.57968
																								0.000457551	0.0134787	0.77131	0.192922
																								5.07414e-05	0.000154929	0.739065	3.98116
																								0.000147673	0.272059	1.79947	0.138068
																								0.000446363	0.0266995	1.21979	0.225005
																								0.00265264	0.0284149	0.417139	1.63686
																								0.0019826	0.265759	0.442951	1.58007
																								0.000212897	0.00813908	2.42134	1.7913
																								5.82575e-06	0.0875617	0.163761	0.0901534
																								0.0052434	0.170858	0.79646	0.810956
																								0.000316548	0.0552341	0.612056	0.343727
																								0.000300759	0.126169	0.422656	0.418072
																								0.00340742	0.121289	1.00722	0.276428
																								4.12002e-05	0.00051873	0.82519	1.58295
																								0.0920376	0.0194244	0.591404	0.535602
																								3.31427e-05	0.222039	1.85709	0.949679
																								0.000961458	0.0272822	0.547458	0.344418
																								5.3827e-05	0.0197934	0.0155249	0.939731
																								0.000256249	0.0945765	0.374702	0.525299
																								0.00313858	0.207795	0.535518	0.146484
																								0.00235535	0.369276	0.229037	0.463581
																								0.000642347	0.168969	0.321655	1.02869
																								1.85503e-05	0.00876995	0.289078	1.72249
																								0.00133155	0.0303416	1.14974	0.335487
																								3.8502e-05	0.177319	0.430225	0.201689
																								0.069948	0.000457998	0.184084	2.22835
																								0.000196842	0.000335061	0.638721	0.287353
																								4.7941e-05	0.00880288	0.951732	1.96264
																								0.000189676	0.00819034	0.239314	2.18861
																								4.39781e-05	0.201896	0.83847	0.0424776
																								0.00269624	0.014917	0.652583	0.877257
																								0.000107967	0.0290904	0.0659273	0.857444
																								0.000216017	0.0720875	0.069534	1.86523
																								0.000181634	0.00181351	0.998253	1.09264
																								0.000682695	0.0942344	0.567281	0.142228
																								0.000255257	0.423258	1.31991	0.468564
																								0.00989406	0.0076578	0.75597	0.0162901
																								0.000881255	0.032814	0.605745	0.804587
																								0.0013036	0.0146681	0.140089	0.185272
																								0.0102555	0.141472	0.798841	0.393335
																								0.000130915	0.317316	0.222333	0.406902
																								0.0243457	0.12585	0.545068	0.345654
																								0.00570931	0.0404316	0.0698783	0.261148
																								0.011034	0.163862	0.513232	0.268554
																								0.00974119	0.00880694	0.916149	0.0653339
																								4.76674e-06	0.0148234	0.484791	0.667923
																								0.0002648	2.84122e-06	0.356065	0.489924
																								0.0504344	0.00151108	0.325539	1.28373
																								0.00747996	0.196002	1.52356	0.852281
																								0.0919264	0.00153181	0.153186	1.75617
																								4.52574e-06	0.0302536	1.0028	3.87184
																								1.9843e-05	0.00250667	0.871669	1.26636
																								0.000168755	0.00600268	0.567721	1.53137
																								6.36835e-05	0.0536673	1.26139	0.310125
																								0.00541932	0.0427942	0.762655	0.995448
																								0.000754437	0.000574933	0.643553	1.33015
																								0.248333	0.0163391	0.45211	0.279608
																								1.14869e-05	0.014594	0.356366	0.868056
																								0.123761	0.0260493	0.186227	1.10937
																								0.309678	0.197634	0.899035	2.18219
																								0.000982251	0.0270252	0.172977	3.59329
																								0.000753164	0.00131696	2.82015	1.62
																								0.0427494	0.0232242	0.842826	1.28136
																								0.00891279	0.208418	0.00257895	0.613404
																								0.00049187	0.0835855	0.0934119	1.00368
																								0.00568266	0.292058	0.406795	1.19957
																								0.0015858	0.00773424	0.481408	0.560875
																								0.000153087	0.0380071	0.619728	1.49117
																								0.00474335	0.00344161	0.784609	0.179215
																								0.000319645	0.0393868	1.5535	0.915321
																								0.0345153	0.0623566	0.689548	1.89876
																								0.264006	0.0322415	0.344254	1.29274
																								0.401688	0.00551806	0.203334	0.360394
																								0.866388	0.0364414	0.864301	1.25685
																								0.0216052	0.0948657	0.105258	0.676385
																								0.00729591	0.00463921	0.0847703	0.438145
																								0.00865926	0.00104442	0.76245	1.02115
																								7.60136e-06	0.00371125	0.470843	1.82741
																								0.0701646	0.163653	0.798803	0.840598
																								0.216655	0.000823747	0.0901256	0.614326
																								0.00900425	0.0142258	0.82891	0.940933
																								0.0170419	0.0333171	0.136503	0.109176
																								0.50291	0.282912	0.807048	0.379862
																								0.00581252	0.0142396	0.959863	3.01583
																								0.00658797	0.0620862	0.170395	0.0157866
																								0.0254666	0.230158	0.227879	2.39559
																								0.00102023	0.340371	1.15016	0.00503489
																								0.0151202	0.0551857	0.550629	0.536855
																								0.0337431	0.340735	0.635414	0.67846
																								0.0277101	0.223351	0.657644	0.293955
																								0.0171819	0.00671728	0.491414	0.046305
																								0.0108629	0.000988833	2.60248	0.235764
																								0.0033207	0.261254	0.270231	2.12409
																								0.0885037	0.0216121	0.279132	1.29759
																								0.085047	0.00913856	0.265259	1.52538
																								0.215082	0.0343138	0.027159	0.786595
																								0.0130327	0.0616043	0.166745	0.417854
																								0.0668523	0.0113818	0.035884	1.69464
																								0.0228804	0.254241	0.470527	0.483666
																								0.121868	0.000400876	0.621405	1.01396
																								0.00105313	0.137746	0.301347	3.95971
																								0.0208046	0.0101876	0.138428	2.28176
																								0.00195626	0.309591	0.720684	0.272125
																								0.00296763	0.0220865	0.301385	2.30362
																								0.00159473	0.0367652	0.17634	0.42024
																								0.00036267	0.529521	0.18392	0.841814
																								0.00461605	0.0213942	0.27363	1.58476
																								0.0025563	0.049724	0.845165	0.470759
																								0.00444442	0.00317356	0.619359	0.0602415
																								0.104234	0.209869	1.99014	0.075564
																								0.00900212	0.0236462	0.237519	0.0349668
																								0.0401481	0.0591826	0.270293	1.86316
																								0.02864	0.0292308	0.0131126	4.37274
																								0.0615569	0.100485	3.98538	0.219933
																								0.000828747	0.0193016	0.0731	1.19158
																								0.0910563	0.00500468	0.161585	0.212364
																								0.00860959	0.208886	0.841338	0.425464
																								0.00941074	0.00688197	0.335654	1.82098
																								0.000205782	0.0230669	0.710658	0.844991
																								0.0043917	0.0919462	2.13418	2.21911
																								0.0203515	0.00375953	0.232771	1.04221
																								0.000560563	0.0890578	0.0645723	0.594589
																								0.00465171	0.0020241	0.412405	1.72115
																								0.00493329	0.00489171	0.904764	1.71533
																								0.00772604	0.0284104	0.335009	0.0458592
																								0.0792657	0.0531329	0.339216	0.888159
																								0.0205429	0.121784	0.359857	2.13547
																								0.188439	0.107759	0.864451	2.01165
																								0.0122945	0.0671357	1.18383	0.739272
																								0.0025807	0.101907	0.643443	0.227598
																								0.123965	0.208896	0.212392	2.73115
																								0.0194722	0.141557	0.439325	0.249158
																								0.00260684	0.0836612	0.35602	0.0905987
																								0.000313568	0.0529359	0.0350892	1.65003
																								0.20557	0.0206378	1.13472	2.22839
																								0.0229723	0.0395762	0.971247	2.08676
																								0.147011	0.0110108	0.28905	0.295075
																								0.316123	0.137692	0.841347	2.21292
																								0.00281496	0.0903531	0.926057	0.268883
																								0.00291127	0.0503909	0.327248	0.446562
																								0.00185182	0.172065	0.0718347	0.544299
																								0.0580048	0.135823	0.356503	1.46242
																								0.2088	0.241435	0.186813	0.123362
																								0.0417503	0.0268382	0.0976263	1.03736
																								0.0036878	0.0141381	0.235267	0.0409259
																								0.00145493	0.0476483	0.700368	1.81849
																								0.00326524	1.21087e-05	0.0705747	3.68906
																								0.0222117	0.120028	1.4972	0.695906
																								0.28054	0.0039111	0.284225	0.794168
																								0.00952272	0.0273453	0.748027	0.745725
																								0.00139963	0.00942211	3.11533	0.281038
																								0.00299062	0.0379373	0.598848	2.14027
																								0.366631	0.0329612	0.617241	0.611079
																								0.152301	0.000370254	1.71809	0.158524
																								0.256517	0.00393054	2.57277	1.17085
																								0.772861	0.026744	2.54901	0.0771062
																								0.0204408	0.00645992	0.5981	0.744884
																								0.00631233	0.433575	1.07853	0.561732
																								0.117095	0.035527	0.146535	0.400234
																								0.0331849	0.0423032	1.78186	1.52392
																								0.000205185	0.0846691	0.596715	0.950819
																								8.77029e-05	0.0294585	1.06031	2.8472
																								0.001184	0.149556	2.34359	0.844844
																								0.000514071	0.0129348	0.326436	0.248551
																								0.0602405	0.003547	0.775031	1.12837
																								0.000594592	0.00943445	0.281617	0.111413
																								0.00490373	0.0590042	0.284908	0.165623
																								0.0164105	0.149881	1.20344	0.634569
																								0.0572331	0.129461	0.967922	0.269257
																								0.175314	0.0012602	0.276903	1.15043
																								0.0900038	0.0081255	1.21174	1.99319
																								0.369863	0.0546144	0.871288	1.53248
[truncated: 47,218 more rows]

## Sheet: Figure 5
Figure 5B										Figure 5C										Figure 5F												Figure 5G												Figure 5H
DNrop6	CArop6		statistics							DNrop6	CArop6		statistics							CTR_Col	IAA_Col	CTR_tmk1tmk4	IAA_tmk1tmk4		statistics	two-way ANOVA						CTR_DMSO	IAA_DMSO	CTR_mβCD	IAA_mβCD		statistics	Kruskal-Wallis test						CTR_DMSO	IAA_DMSO	CTR_mβCD	IAA_mβCD		statistics
25.41	25.4		CArop6 vs. DNrop6							1.88272	0.116264		CArop6 vs. DNrop6							0.0136217	0.118958	0.824844	0.71415									27.58	32.7	21.38	21.46									0.0264881	1.51109	0.00214696	0.248582
22.25	29.8		Mann Whitney test	P value	<0.0001	****				0.023626	0.00101871		Unpaired t test with Welch's correction	P value	<0.0001	****				0.0292366	0.893834	2.20367	0.645425		Tukey's multiple comparisons test	Significant?	Summary	Adjusted P Value				27.6	30.73	21.46	22.18		Dunn's multiple comparisons test	Significant?	Summary	Adjusted P Value				0.182701	0.437117	0.513433	0.492832		Tukey's multiple comparisons test
12.72	21.62									0.372883	0.0685899									1.41656	0.372279	0.698589	0.508211									26.02	29.32	21.06	22.1									0.118541	0.053532	0.442223	0.949586
15.63	17.96									0.525402	0.0653233									0.795568	1.413	0.0623893	0.595078		CTR:Col vs. CTR:tmk1tmk4	Yes	****	<0.0001				25.5	29.23	21.11	21.04		CTR_DMSO vs. IAA_DMSO	Yes	****	<0.0001				0.0353327	0.176906	0.603129	0.212109		CTR:DMSO vs. CTR:mCD
14.57	20.99									0.577239	0.00429933									0.37532	0.405753	0.486405	0.623201		CTR:Col vs. IAA:Col	Yes	****	<0.0001				25.4	27.82	21.08	21.04		CTR_DMSO vs. CTR_mβCD	Yes	****	<0.0001				0.153536	0.548497	0.426269	0.0937189		CTR:DMSO vs. IAA:DMSO
10.51	28.53									0.0432842	0.0441561									0.0213058	0.0343493	1.69759	0.357128		CTR:Col vs. IAA:tmk1tmk4	Yes	****	<0.0001				23.59	26.9	21.09	21.18		CTR_DMSO vs. IAA_mβCD	Yes	***	0.0003				0.144409	0.143001	0.402625	0.748849		CTR:DMSO vs. IAA:mCD
17.7	33.09									0.335123	0.126481									0.569436	0.00669241	0.476444	0.328307		CTR:tmk1tmk4 vs. IAA:Col	Yes	****	<0.0001				23.25	27.71	21.15	20.82		IAA_DMSO vs. CTR_mβCD	Yes	****	<0.0001				0.0300906	0.514069	0.11677	1.33751		CTR:mCD vs. IAA:DMSO
23.45	28.05									0.0417488	0.103594									0.403242	0.435566	1.17176	0.455977		CTR:tmk1tmk4 vs. IAA:tmk1tmk4	Yes	*	0.0119				23.23	26.99	20.79	21		IAA_DMSO vs. IAA_mβCD	Yes	****	<0.0001				0.198505	0.247872	0.581047	1.8094		CTR:mCD vs. IAA:mCD
22.31	23.85									0.23434	0.0474196									1.33553	0.231701	0.497059	0.358006		IAA:Col vs. IAA:tmk1tmk4	Yes	****	<0.0001				25.99	26.61	20.99	25.45		CTR_mβCD vs. IAA_mβCD	No	ns	>0.9999				0.528276	0.0418745	0.113927	0.381638		IAA:DMSO vs. IAA:mCD
24.9	30.05									2.10477	0.190506									0.0780694	0.701008	0.408573	0.376813									24.56	27.92	20.85	24.47									0.188428	0.0506541	1.07102	0.889246
18.78	29.07									0.666032	0.173171									0.18545	0.36917	1.0389	0.0733852									24.05	23.14	20.88	24.46									0.383751	0.019479	0.549649	0.898447
21.53	34.48									0.327721	0.0315961									0.20282	0.608714	0.314766	0.233162									23.62	25.81	20.82	24.25									0.129961	0.786772	0.534859	1.23707
24.17	18.97									0.0695711	0.00371715									0.889467	0.215538	1.25867	0.0864628									24.29	24.93	20.71	24.3									0.049671	1.13493	1.40143	0.307372
22.27	20.16									0.266488	0.0293846									0.150065	0.306498	0.776097	0.107575									23.93	24.77	20.61	23.63									0.344971	0.55478	0.0656758	0.186252
21.9	21.69									0.803898	0.0381027									0.259967	0.283516	0.119423	0.686386									23.73	25.47	20.85	22.69									0.115805	0.177741	0.174791	0.394046
23.11	27.06									0.0480192	0.118842									0.363975	0.164673	0.319578	0.188332									23.7	25.68	20.59	22.98									0.149842	0.292201	0.128967	0.746624
21.39	23.31									0.351545	0.0369923									0.504112	0.025221	0.417984	0.385285									27.44	25.17	22.29	22.65									0.156681	0.494441	0.503212	0.243807
17.66	16.14									0.580221	0.45803									0.35554	0.288682	0.461613	0.675717									26.07	23.86	22.24	22.37									0.0133745	0.0757188	0.174038	0.0987007
24.39	16.95									0.519103	0.0111237									0.395252	0.114619	1.98833	0.608323									25.69	23.5	21.84	22.04									0.365943	0.216136	1.44056	0.434477
20.99	17.05									0.431849	0.120333									0.561292	0.841712	0.516686	0.826402									23.88	23.48	21.46	25.66									0.0593205	0.146489	1.27257	0.675837
21.06	22.93									0.374042	0.0539488									1.02323	0.771937	0.268249	0.250192									23.19	22.91	21.29	24.82									0.508574	0.19874	0.234961	0.0698554
28.2	21.35									0.0246891	0.00921582									0.196809	0.193534	0.865138	0.578518									22.38	23.06	21.18	23.6									1.27386	0.398122	0.0971885	0.272385
26.72	34.15									0.223482	0.215805									0.485259	0.422603	0.622302	0.185191									24.97	26.94	21.07	25.01									0.214315	0.0314439	2.11457	0.610387
28.22	35.53									0.759928	0.205673									0.408114	0.383154	2.38279	0.757441									24.36	27.1	20.95	23.58									0.0373287	0.0836926	1.02202	1.00312
18.57	35.41									0.0113992	0.225503									1.41907	0.223373	0.593869	0.852031									23.46	25.99	20.71	24.67									0.454503	0.0355826	0.151128	0.185109
28.32	30.71									1.06389	0.0565812									0.682591	1.08539	0.19603	0.299404									24.38	25.73	21.38	25.63									0.439068	0.426944	0.0119799	0.127089
25.43	18.69									1.05675	0.0135836									0.293554	0.160944	1.62347	1.34351									23.81	25.21	21.74	24.43									0.198228	0.0527111	1.44897	0.493431
26.88	24.27									0.461229	0.187561									0.304648	0.754068	1.03007	1.12143									28.87	26.55	21.58	23.66									0.433124	0.195489	0.0208524	0.10997
24.9	24.22									1.53012	0.156343									0.45683	0.581617	0.851056	0.380539									25.99	26.09	21.05	25.43									0.0451978	0.115533	0.287484	0.417395
23.93	25.27									0.384263	0.171744									0.442176	0.869754	1.79969	0.453064									22.98	25.77	20.88	25.72									0.431034	0.452453	0.106136	0.112328
30.61	24.58									0.69265	0.0363275									0.247652	0.51237	1.27715	0.0287459									23.05	25.18	22.95	22.74									1.07952	0.178181	0.501209	0.423446
28.61	24.69									0.0681165	0.0934883									0.212153	0.452325	0.693712	0.879691									22.76	26.05	23.03	22.4									0.236393	0.537006	0.927608	0.462955
31.44	25.76									1.54769	0.0451933									0.062242	0.210814	0.711043	0.122517									22.65	24.6	23.12	22.58									0.872316	0.174603	0.250551	0.368337
26.58	20.86									0.00654635	0.0267799									0.127715	0.0627324	0.664614	0.273525									22.31	25.42	22.67	22.74									0.523422	0.143933	0.626139	0.447994
11.52	20.11									0.159347	0.028914									0.109566	0.709908	0.441529	0.900131									22.07	27.55	22.37	22.4									1.1642	0.312823	1.85957	1.08086
28.34	22.58									0.356025	0.0171197									0.450059	0.0567848	2.36197	0.430752									24.56	26.51	22.71	22.9									0.037961	0.0297731	0.256416	0.157325
28.8	21.18									0.536759	0.000634535									0.405685	0.108723	0.516747	1.54285									24.58	25.95	21.99	22.73									0.316952	0.0707588	1.07545	0.405137
31.25	24.79									0.235926	0.00751059									0.702668	0.166499	0.459594	1.60292									24.5	27.98	21.63	22.2									0.430307	2.03471	0.0980084	0.271169
30.4	25.29									0.101949	0.0732145									0.261786	0.181869	0.349117	0.404963									23.77	26.94	21.18	27.21									0.181267	0.250152	0.204995	0.11964
27.45	15.58									0.0509279	0.0771182									0.88591	0.389072	0.551539	0.40324									24.85	25.64	21.07	26.73									0.125768	0.187873	0.355825	0.151164
16.42	15.73									0.684537	0.156177									0.596493	0.491	0.581124	0.378196									23.57	24.48	21.23	26.45									0.122318	0.14955	0.361364	0.0866669
18.63	31.28									0.128588	0.206422									0.0853027	0.189104	0.344105	0.139812									22.6	23.25	22.56	24.92									0.16391	0.254195	0.560237	0.530033
15.71	30.59									0.164738	0.00460755									0.389187	0.0797574	0.597695	0.284741									23.21	25.37	22.35	23.87									0.0845294	0.279333	0.114731	0.136828
15.66	31.45									0.218009	0.242308									0.161619	0.327789	0.945019	0.341401									21.86	24.61	22.22	24									0.212117	0.182574	0.151112	0.10102
18.66	27.96									2.03101	0.0290559									0.229356	0.871188	0.242994	0.472339									21.66	23.73	22.07	23.7									0.746712	0.067354	0.26512	1.33753
20.84	12.76									0.0771422	0.578986									1.21236	0.57079	0.892594	0.262917									21.42	25.95	21.98	23.5									0.759044	0.135558	1.41796	1.13335
26.39	13.24									0.283687	0.0347309									1.29973	0.0299731	0.933119	0.983317									21	25.54	21.78	23.5									0.3337	0.347794	0.791717	0.0760303
27.44	14.73									1.71033	0.0575038									0.619613	0.37011	0.489639	1.12181									20.82	25.65	22.34	23.2									0.37465	0.465413	0.175071	0.821237
15.62	25.42									0.0687515	0.0144071									0.399671	0.337774	0.773979	0.927062									20.7	25.24	22.17	26.72									0.145119	0.7173	0.649196	0.0718291
20.67	25.46									0.226929	0.177745									0.168541	0.43356	0.643737	0.706042									22.57	24.98	22.17	25.99									0.250738	0.587632	0.0467392	0.676175
22.55	20.02									0.877147	0.0458631									0.0347317	0.0585138	0.671168	0.217404									22.22	24.42	21.73	21.91									0.953515	0.301554	0.0745006	0.131373
19.67	21.02									0.0424253	0.205988									0.119429	0.733709	0.579177	0.294837									22.44	26.98	21.65	21.67									0.239148	0.237962	0.452194	0.117698
17.86	19.92									0.383747	0.169804									0.352727	0.425082	1.31274	0.304489									22.53	26.64	21.65	22.28									0.0113536	0.102241	0.258975	0.140162
19.15	24.94									0.474345	0.0446022									0.321763	0.282509	0.405671	0.150548									22.66	25.12	21.3	22.4									0.137913	0.133281	0.0904811	0.100549
16.88	23.7									0.437342	0.050997									0.0847025	0.169427	0.117737	2.69533									22.54	23.94	21.3	22.01									0.548683	0.969155	0.258263	0.596545
23.07	24.62									0.598233	0.0700802									0.096667	0.133581	0.0154648	1.10666									22.15	23.15	23.65	21.86									0.282688	0.435425	0.369255	0.31801
24.5	30.95									0.0186969	0.172563									0.0908361	0.191221	0.29994	0.658054									22.02	22.63	23.07	21.61									0.4797	0.25977	0.0960457	0.550914
21.43	33.87									0.0315761	0.111629									0.00211572	0.207031	0.219289	0.443324									24.16	22.41	23.13	21.57									0.261707	0.69306	0.183174	0.7426
19.7	25.02									0.0488163	0.107548									0.162521	0.0737603	0.388062	0.43685									24.18	21.87	22.25	21.41									0.594304	1.09947	0.0358184	0.979232
24.65	24.61									0.066099	0.0278682									0.216983	0.434912	0.673861	0.321555									23.4	23.98	22.38	21.38									0.257987	0.493348	0.0536378	0.608008
18.79	22.77									0.0959925	0.0254812									0.264514	0.229269	2.5496	0.0624369									21.89	24.91	21.76	25.17									0.0783868	0.452767	0.25246	0.228912
16.19	20.01									0.415188	1.01961									0.0299346	0.0382293	0.996541	0.711123									21.61	32.37	24.47	25.2									0.245699	0.163391	0.453017	1.33424
21.43	20.93									0.0937787	0.0112032									0.249647	0.515922	1.31388	0.383564									25.49	29.12	24.22	25.62									0.37787	0.381752	0.660743	0.0730391
23.36	17.11									0.723245	0.141756									0.191221	0.279507	0.287986	1.13547									24.51	31.96	23.92	25.49									0.398703	0.0189659	0.599908	0.227183
18.73	31.34									0.309841	0.230887									0.422477	0.268893	1.61204	0.575027									24.26	32.4	22.84	22.97									0.512987	0.0902978	0.441776	0.91037
19.98	29.7									0.35831	0.209937									0.0909992	0.279827	0.264755	1.14224									23.68	33.19	23.63	22.13									0.47005	1.35594	0.0826682	0.12471
22.28	29.64									1.2664	0.0191398									0.217643	0.370431	0.431067	1.73385									23.23	30.46	22.51	25.74									0.412664	0.0876166	0.0645795	0.232981
19.78	20.83									0.00414093	0.0290411									0.993094	0.196328	0.319406	0.180013									23.93	29.86	22.49	24.55									0.072785	0.583037	0.671117	0.0146398
21.55	25.27									0.0811696	0.206307									0.297933	0.113456	0.0316398	1.69983									22.74	30.46	23.21	25.52									0.0643561	0.0367352	0.0914867	0.31933
16.53	22.87									0.407883	0.103285									0.353008	0.228822	2.40751	0.155758									22.42	29.55	23.02	22.6									1.75458	0.294141	0.13232	0.644978
21.7	23.73									0.840566	0.0624049									0.154925	0.481144	1.41231	0.110636									22.13	26.58	22.85	22.3									0.466554	0.556006	1.06527	0.0454953
29.19	21.94									0.0822195	0.166907									0.034346	1.69946	0.957298	0.44613									24.73	26.86	22.49	22.64									0.545999	0.228059	0.635638	0.0866698
25.89	25.18									0.100806	0.362736									0.262771	0.417935	0.47605	0.178604									24.65	25.73	23.13	22.49									1.78133	0.0214892	0.121029	0.101741
29.07	26.04									0.903059	0.460186									0.148502	0.983882	0.31336	1.7095									23.73	24.92	22.24	21.73									0.671289	0.0775677	0.376338	0.0378623
28.2	24.99									0.12319	0.168455									0.37539	0.0106371	0.171197	0.469667									23.56	24.69	22.55	21.92									0.358978	1.10076	0.110939	0.694827
25.67	19.73									0.140321	0.000261683									2.45083	0.26062	0.836943	0.335292									23.36	24.93	24.64	21.47									0.204441	0.428289	0.848178	0.268653
30.22	20.59									0.612719	0.00480089									0.274184	0.476747	0.770607	0.47495									23.07	24.53	23.4	21.3									0.450652	0.0287696	1.19544	0.10243
29.28	19.64									0.0886685	0.031614									0.0893531	1.16746	0.601974	2.56538									26.34	27.22	22.77	21.38									0.0631981	1.65024	0.397627	0.684772
27.28	18.78									0.255297	0.0342266									0.318167	0.0487872	0.532075	1.35163									24.96	25.4	23.27	21.04									1.12998	0.232596	0.163464	0.111285
19.31	17.39									0.58605	0.0363516									0.126661	0.286661	0.0702383	0.962064									24.2	30.38	23.09	21.06									0.669717	0.245069	1.14148	0.0314498
21.52	21.63									0.450692	0.00307007									0.37387	0.0102696	0.797718	1.21693									23.44	29.29	22.18	22.87									0.836224	0.0270452	0.190944	0.434301
19.93	22.35									0.810581	0.00431996									0.336834	0.1088	0.390019	0.593598									22.92	28.05	21.91	22.75									0.471238	0.742891	0.0454654	0.061097
25.9	24.87									0.270097	0.202384									0.44276	1.06527	1.10314	1.19092									22.69	28.03	21.88	22.3									0.368425	0.0938014	1.05699	0.307468
22.47	21.31									0.952928	0.00320369									1.0734	0.0443742	0.491169	1.62051									23.73	26.57	21.55	21.84									0.172063	0.616243	0.409228	0.645849
27.96	24.98									0.507858	0.00721746									0.142629	0.302344	1.26797	0.167076									23.19	26.1	22.44	21.83									0.0923667	0.624136	0.538114	0.0304917
24.77	33.34									0.376535	0.120329									0.0296679	0.53836	0.401744	0.570138									23.14	25.28	21.75	22.16									0.942222	0.766207	0.0868818	0.345689
23.53	24.17									0.209397	0.0294312									0.352551	0.0444127	1.34433	0.0255679									22.74	27.59	21.29	21.41									0.95748	0.885649	0.259889	1.70734
30.55	20.49									0.631015	0.0477264									0.317217	1.01652	1.91014	0.237548									24.68	26.85	20.92	21.41									0.470544	0.0191226	0.315489	0.413194
22.61	22.36									0.537023	0.0172145									1.5796	0.538568	1.70571	0.0956702									24.08	28.25	20.94	22.24									0.410776	0.466951	0.409923	1.12142
23.1	19.97									0.249585	0.138464									0.323986	0.386136	0.449037	0.269046									23.75	27.05	20.61	22.19									0.468702	0.702327	0.986087	0.030183
24.03	16.76									0.362043	0.0103411									0.14033	0.410888	0.342813	1.87713									26.95	27.21	20.82	22.04									0.0392313	0.2117	0.0683294	0.0840997
22.1	20.94									0.0414675	0.0012667									0.556335	0.273113	0.716567	1.50532									25.16	27.23	20.58	22.04									0.0250573	0.422079	0.29437	0.668025
14.11	28.58									0.273972	0.763175									0.417109	0.53049	1.95171	0.166386									25.15	30.63	24.12	22.13									0.147328	0.108474	0.32376	0.0186803
16.22	25.01									1.18945	0.00736624									0.0890904	0.00940271	0.279913	0.35696									24.37	29.29	22.63	21.88									0.154646	0.174607	0.0475351	0.0436595
18.89	27.25									0.69666	0.112855									0.817869	0.276835	0.642639	0.12415									24.53	29.13	22.83	21.21									0.286431	0.143789	0.0707663	0.18147
14.46	26.46									0.537586	0.072436									0.563236	0.203872	3.04072	0.70758									26.04	28.95	22.73	21.25									0.36	0.221084	1.16789	0.191061
17.46	36.51									0.192145	0.0395986									0.141378	3.16931	1.02671	0.547097									25.23	29.45	22.61	21.11									0.719883	0.0386544	0.656613	0.191192
18.67	26.54									0.387882	0.344957									0.701873	0.507765	0.810267	0.16163									24.49	28.49	22.19	24.48									0.0679051	0.0484146	0.660652	0.305548
24.5	28.25									0.0694633	0.244752									0.35661	0.541617	1.07839	0.650618									28.41	26.6	21.49	24.02									0.44747	0.288117	0.193687	0.068391
27.55	26.88									0.0952487	0.0160664									0.141788	0.44105	0.859793	0.795264									26.96	29.6	21.94	23.93									0.193029	0.0933033	0.18514	0.115106
23.32	22.14									0.0993727	0.0457943									0.0985403	0.0512734	0.888101	0.198717									26.23	28.65	21.2	24.98									0.598311	0.108851	0.661869	0.674009
23	21.45									0.123636	0.0898517									0.0821929	0.0451411	0.976803	0.996209									28.88	28.49	21.29	23.6									0.423638	0.0320104	0.762104	0.0463134
21.15	40.15									0.138135	0.0741439									0.406168	1.27237	0.710636	1.65617									28.28	28.46	24.89	23.25									0.326789	0.368663	0.208031	0.0769228
22.76	39.17									0.114473	0.0145965									0.475752	0.121259	0.986201	0.0848491									27.52	28.79	27.55	23.17									0.0652559	0.280338	0.209435	0.127906
30.57	38.13									0.129396	0.00648748									1.5226	0.11726	3.61716	0.0979529									26.6	28.12	26.72	21.71									0.272396	0.0606643	0.07772	0.32643
19.08	38.28									0.612118	0.065632									0.79069	0.0142103	0.442242	0.216115									23.81	27.99	25.83	21.6									0.482392	0.452616	0.886675	0.773602
30.25	28.18									0.516896	0.0112575									0.274325	0.422574	1.39663	0.0635594									23.06	25.65	26.83	21.83									1.14149	0.395317	0.137206	0.790168
31.44	28.09									0.133772	0.0167442									0.0129282	0.294277	0.733855	0.28752									22.44	24.99	25.22	21.95									0.340399	0.193168	0.283657	0.79582
28.04	28.32									0.356161	0.02089									0.246553	0.252472	0.565253	1.0946									22.45	27.42	24.67										1.00962	0.0283356	0.548091	0.0364221
30.86	35.33									0.050351	0.345791									0.295601	1.05837	0.583808	0.712881									24.51	26.87	27.04										0.0740119	0.260165	1.1104	1.11295
31.75	35.64									0.0534714	0.0213893									0.312632	0.145103	0.332094	0.121859									23.96	26.52	25.88										0.00533352	0.0270334	0.60789	1.03901
31.21	32.33									0.342014	0.019803									0.712053	1.43707	0.84398	0.290205									24.07	26.41	24.9										0.253221	0.0984373	0.278807	0.148809
25.38	30.71									0.453281	0.0257861									0.289925	0.0179538	0.638868	0.753472									23.66	26.04	27.38										0.556786	0.023261	0.551654	0.0479288
26.33	30.78									0.200718	0.164504									0.349061	0.29215	6.12293	0.880762									26.6	26.23	25.75										0.497686	0.880058	0.4183	0.805191
26.07	39.21									0.569499	2.05741									1.07714	0.197679	0.633877	0.577886									26.84	26.99	28.47										0.038437	0.683232	0.432965	0.188955
27.2	40.82									0.160786	0.36206									0.315952	0.0327503	1.08023	0.640695									25.99	25.39	26.36										0.320565	0.0421636	0.310704	0.0950936
26.89	40.47									0.632339	0.293297									1.20376	0.170763	0.471307	0.775339									25.29	25.22	26.28										0.00468804	0.247641	0.775376	0.0120084
30.24	39.38									1.34616	0.143711									0.0892749	0.134189	0.52456	0.515466										26.09	27.03										0.0542396	0.0253391	0.0505462	0.439536
28.33	39.91									0.109743	0.0434407									0.34057	0.442785	0.60645	0.729474										24.72	26.41										0.0823164	0.276324	0.306966	0.452594
25.29	32.74									1.43807	0.260821									0.202259	0.356574	1.29113	0.596722										25.13	25.5										0.0146249	0.204285	0.369487	0.520539
29.98	33.11									0.0499931	0.263012									0.072484	0.372397	0.659504	0.37786										24.49	26.9										0.247528	0.576007	0.150299	0.0884626
26.87	35.93									0.650307	0.0687194									0.409856	0.0984935	1.00883	1.13245										23.5	26.1										0.117723	0.110026	1.24355	0.386311
29.44	37.88									0.13216	0.118867									0.146486	0.285669	0.116929	1.46734											24.79										0.348407	0.248507	0.0199796	1.11073
24.02	33.27									0.401681	0.0197544									0.0431881	0.220065	0.225701	2.45922											22.33										0.329157	0.167058	0.340243	0.0590988
26.67	33.02									0.103796	0.717531									0.355108	1.30061	1.26735	0.443499											22.29										0.281554	0.28273	0.231989	0.174224
28.22	33.03									0.0971496	0.159367									0.804676	0.721876	2.83655	0.657397											23.23										0.192052	0.116075	0.742581	0.613157
30.92	35.85									0.119966	0.0619901									0.511911	0.155549	1.94165	0.934742											23.5										1.00884	0.0946625	0.784163	1.2323
29.64	40.17									0.322245	0.0587384									0.0902392	0.0371284	1.99782	0.0711758											23.58										0.515377	0.0154333	1.18579	0.00981234
22.28	32.52									0.682643	0.103251									0.66948	1.40496	1.26019	0.639034											22.21										0.0245152	1.35386	0.839687	0.21969
20.39	27.55									0.327381	0.042664									0.450703	0.13953	0.383058	2.10348											22										1.17994	0.159504	0.828945	0.0218472
21.64	41.8									0.0127208	1.44602									0.0922563	0.567001	0.694078	0.55401											22.82										0.0201978	0.357038	0.52929	0.64675
30.57	40.3									0.242227	0.0295263									0.170042	0.0649603	0.499869	0.608255											23.11										0.0262121	0.0744092	0.267286	0.60841
17.84	39.62									0.004127	0.023338									1.05886	0.361097	0.834645	0.398789											22.91										0.302126	1.3147	0.046924	0.514117
17.69	41.04									0.014813	0.0254644									0.321995	0.241938	0.470588	0.404613											22.5										0.181206	0.144055	0.486713	0.0252301
21.17	32.45									0.17018	0.0361648									0.226342	0.00198145	0.65659	0.332116											22.79										0.223179	0.126295	0.421862	0.766136
20.07	32.62									0.299727	0.145218									0.192634	0.555119	0.254848	0.75484											23.78										0.449134	0.412718	0.179787	1.3473
20.58	28.6									0.258825	0.108073									0.104608	0.0838893	0.315258	0.724103											24.22										0.325259	0.147733	0.15705	0.543475
20.64	28.14									0.403464	0.016913									0.754338	0.225711	0.186768	2.01769											22.69										0.986546	0.307331	0.162888	0.484869
21.97	27.37									0.0366013	0.039333									0.099171	0.145924	0.536593	2.02757											21.93										0.20272	0.0184389	0.329399	0.146422
20.8	22.22									0.592094	0.0977093									0.374436	0.797249	3.85376	0.468643											21.76										0.0842935	0.241769	0.796073	0.170974
19.86	20.74									0.0388706	0.249231									0.195677	0.211508	0.529487	0.287796											25.26										1.18207	0.0295046	0.0914705	0.0520424
17.16	20.43									1.59317	0.205473									0.0903823	0.331122	0.462903	0.427613											25.12										0.0928319	0.0601581	2.04135	1.60047
18.54	38.81									0.217749	0.0210006									0.270629	0.384107	0.733302	0.151731											25.1										0.0145535	0.0321687	0.0793432	0.0966175
18.95	38.91									0.16834	0.00553674									0.245102	0.48107	1.78727	2.32261																					0.157906	0.0253617	0.81616	0.722647
28.87	27.15									0.0363861	0.106561									0.183768	0.421524	0.404799	0.496979																					0.301839	0.336524	1.07318	0.0559047
26.42										0.208315	0.000698621									0.441814	0.172556	0.695199	1.23995																					0.0235462	1.90344	0.178441	0.490448
31.88										0.0685505	0.0717753									0.219103	1.25826	0.329498	0.0833644																					0.202216	0.212434	0.332954	0.245291
31.63										0.817104	0.454978									0.396585	0.533108	0.927165	1.28341																					0.176495	0.079249	0.104031	0.342184
27.81										0.412779	0.242457									0.84225	1.35021	0.770528	0.644377																					0.0793515	0.451963	0.053349	0.21233
20.12										0.00404379	0.0228016									0.432425	0.0566825	0.8886	0.938137																					0.131359	0.06825	0.31988	0.0581828
18.97										0.0197202	0.332664									0.19431	0.0345622	0.512533	1.15388																					0.132834	0.171081	0.0242617	0.0472682
23.8										0.12374	0.0193509									1.20814	0.458701	0.99506	1.25909																					0.0923154	0.678804	0.128009	0.259368
17.51										0.939862	0.160524									0.37719	0.0786474	2.37917	0.983462																					0.0367784	0.128404	0.561873	0.0364361
19.96										0.368713	0.0359732									0.151765	0.370227	1.08022	0.393441																					0.0505602	0.0900683	0.371311	0.511508
14.64										1.31793	0.492715									0.2007	0.352201	1.70104	0.672395																					0.0384029	0.0912285	1.4485	0.313648
22.32										0.0250438	0.00296571									0.0190865	0.441499	1.12159	0.679904																					0.685369	0.18281	0.070689	0.333661
21.02										0.0769294	0.0462561									0.0245188	0.560947	0.518152	0.347767																					0.240443	0.100455	0.250655	0.54174
25.13										0.0712768	0.489938									0.0683165	0.046421	0.560191	0.306991																					0.636274	0.167064	0.341088	0.552033
21.32										0.431185	0.16093									0.102265	0.318727	1.47823	0.20106																					0.0964589	0.541776	0.5971	0.263802
23.66										0.69718	0.372735									0.480477	0.0189399	0.588637	0.754282																					0.248164	0.00154387	0.578593	0.32364
18.23										0.117482	0.0458407									0.0325874	0.0393555	2.2192	0.685659																					0.168986	0.240704	0.0843338	0.568467
23.26										0.0878861	0.220333									0.0580451	0.802402	1.43331	0.518915																					0.14595	0.148972	0.305695	0.0387634
23.58										0.134549	0.186073									0.548893	0.261035	0.104147	0.23106																					0.207685	0.14706	0.518076	0.351106
22.41										0.280408	0.00223913									0.479914	0.610337	1.44857	0.464762																					0.167121	0.388159	0.37764	1.0077
21.68										0.723344	0.00348825									0.329915	0.233585	1.73778	0.418046																					0.19205	0.256057	0.699142	0.437683
22.61										0.261017	0.0309828									0.181707	0.492157	0.118542	0.275272																					0.40735	0.0479233	0.657337	0.127531
23.69										0.365158	0.0104459									0.36343	0.731143	0.662563	0.233469																					0.172865	0.00466786	0.226513	0.370754
24.86										0.610668	0.122063									0.106567	0.197175	0.306138	0.540757																					0.0790815	0.214469	0.66439	0.237305
24.84										0.0148968	0.216452									0.026095	0.234798	0.41114	0.82537																					0.0746528	0.114855	1.08009	0.596243
24.98										0.555654	0.0168951									0.252363	0.0602355	0.213765	0.222576																					0.191458	0.186667	0.249976	2.13909
25.76										0.0244035	0.125748									0.418228	0.78363	0.428459	0.480063																					0.055683	0.350538	0.0841066	0.132971
21.13										0.567399	0.0989893									0.426299	0.274432	0.802366	0.864495																					0.0280633	0.13018	0.123315	0.236547
27.77										0.89431	0.134216									0.229478	0.181355	0.0651979	1.64054																					0.380002	0.0191852	0.0622878	0.97067
27.23										0.788152	0.149284									0.18874	0.0305896	0.899809	0.217117																					0.286466	0.0548682	0.629816	0.338444
23.92										0.460603	0.0359545									0.567641	0.217379	0.742317	1.02158																					0.567582	0.478646	0.407273	0.84737
28.37										1.49206	0.00262346									0.198509	0.48593	0.228479	0.572627																					0.219866	0.0360198	0.0179116	0.310511
25.53										1.01415	1.06307									0.127287	0.724226	1.61426	0.19619																					0.0861181	0.275257	0.174032	0.0845381
25.08										0.394897	0.296011									0.10644	0.0375813	0.663581	0.112519																					0.101409	1.10727	0.0864399	0.202211
21.1										0.109167	0.200147									0.144083	0.116232	0.355194	0.0514285																					0.748436	0.226242	0.241569	0.241536
21.04										0.269415	0.266357									0.397886	0.120334	1.87501	0.544036																					0.112356	0.187066	0.748932	0.015685
21.55										0.620147	0.0131338									0.545639	0.052657	0.233276	0.236438																					1.89393	0.42563	0.203405	0.177773
20.91										5.50918	0.0039794									0.487126	0.714115	1.58177	0.402587																					0.0321759	0.110321	0.209114	0.32762
22.08										1.46989	0.520971									0.29195	0.201114	0.773685	0.0477491																					0.013828	1.56135	0.318188	0.0567148
23.19										0.114808	0.139185									0.555541	0.0678712	0.120133	0.534719																					0.0834643	0.113515	0.137009	0.228565
25.03										0.00101628	0.0745511									0.0781115	0.202989	0.331653	0.347935																					0.200472	0.359368	1.55041	0.0574753
24.97										0.55774	0.0348525									0.8363	0.436947	6.93233	1.30487																					0.0415895	0.0830625	1.2814	0.269097
23.37										0.882891	0.0278912									0.241696	0.0638254	1.02776	0.456914																					0.178665	0.123589	0.108781	0.489375
										0.0491369	0.0715031									0.598474	1.27816	2.30657	0.367237																					0.0995408	0.161155	0.585649	0.0973238
										0.0613972	0.127111									0.0396989	0.522654	0.233066	0.0838395																					0.371342	0.102211	0.16307	0.0956597
										1.02749	0.163061									0.173055	0.567037	0.774402	1.09772																					0.547168	0.599477	0.115873	0.0832823
										0.328974	0.190442									0.180271	0.0183193	0.569416	0.199405																					0.0152724	0.798912	0.120752	0.414898
										0.00191028	0.00762503									0.280646	0.448607	0.218473	0.265733																					0.253714	0.140129	0.736514	0.0372998
										0.579371	0.0249974									0.300852	0.453177	1.21603	0.292188																					1.24594	0.379516	0.19947	0.170773
										2.06921	0.0770568									0.207411	0.516438	0.191629	1.31814																					0.221467	0.157153	0.436858	0.633819
										1.03083	0.0333618									0.0699234	0.667522	0.175038	0.333883																					0.0421016	0.446063	1.44631	0.649392
										0.428642	0.244755									0.0937328	0.0368233	0.452784	1.56313																					0.00212896	0.356657	0.126081	1.2037
										1.56652	0.0561433									0.244174	0.0410463	0.416114	0.191434																					1.42036	0.184789	0.936544	0.979347
										0.23404	0.00748598									0.0229099	0.453037	1.29028	0.439608																					0.0427447	0.0260398	0.397193	0.00164135
										0.448949	0.176654									0.678668	0.0930366	0.397353	0.353369																					0.151895	0.219613	0.00831714	0.692443
										0.132701	0.134459									0.404085	0.133207	0.50696	0.347025																					0.729235	0.207339	0.86317	1.72376
										0.00218742	0.110756									0.182081	0.0157045	1.08013	0.338228																					0.130356	0.0361702	1.04042	0.0474357
										0.279242	0.422393									0.20974	0.221605	0.271752	0.395921																					0.169168	0.0888684	0.222609	0.0701999
										0.18425	0.0106832									0.317375	0.253454	0.342288	0.155416																					0.288442	1.03582	0.205723	0.280965
										0.0530873	0.0301619									0.0795226	0.176634	0.674732	0.590042																					0.315367	0.92017	0.05962	0.44233
										0.209728	0.000375261									0.158067	0.491327	0.439304	0.128767																					0.844182	0.679861	0.0187944	0.480733
										0.00636292	0.000130955									0.148801	0.147994	0.203691	0.212313																					0.142567	0.474974	0.122159	0.0120519
										0.0868366	0.0867404									0.434196	0.0947847	0.465187	0.672416																					0.570976	0.599588	1.38891	0.379045
										0.429243	0.0220728									0.53486	0.112404	0.531217	0.22509																					0.864626	0.104123	0.350012	0.334876
										0.0129625	0.0619059									0.00698427	0.0386803	0.651987	1.46197																					0.228618	0.0121205	0.141024	0.113821
										0.00383057	0.00161143									0.758518	0.0966533	0.631485	0.61629																					0.148118	0.042971	0.413117	0.0255522
										0.713376	0.0464151									0.0812412	0.162938	0.3689	0.322288																					0.277461	0.243844	0.45259	0.427504
										0.255819	0.00333678									0.249667	0.271688	0.338972	4.21338																					0.0205258	0.227414	1.07777	0.489417
										0.357264	0.0185523									0.18139	0.133156	1.09875	0.202503																					0.0184898	0.0401337	0.0583293	0.425111
										1.90507	0.121133									0.121679	0.117214	1.18653	0.214242																					1.18584	0.0425849	0.0399548	0.815385
										0.0437823	0.0108043									0.389793	0.563662	0.168439	0.0801057																					0.0830565	0.268522	0.327565	0.315052
										0.110906	0.0497936									0.434955	0.340115	0.423316	0.837927																					0.585576	0.0728792	0.068261	0.169836
										0.204823	0.00789809									0.139623	0.0568798	0.446711	1.19598																					0.280269	0.122415	0.0331367	0.251948
										0.202603	0.075124									0.339793	0.556471	0.48796	0.796372																					0.714477	0.158234	0.174121	0.540646
										0.151178	0.474229									0.122578	0.338821	0.355436	0.703667																					0.070372	0.124928	1.51631	0.377915
										1.36157	0.00820001									0.0822665	0.222881	1.15562	1.45382																					0.320439	0.229338	0.12741	0.144153
										0.104867	0.877384									0.135727	0.240427	1.43283	0.285775																					1.14539	2.03365	0.206228	0.585679
										0.433224	0.0233098									0.430615	0.226014	0.837549	0.355312																					0.182186	0.0750091	0.477743	0.00722995
										0.576957	0.239698									0.119457	1.54072	0.390038	0.550773																					0.617373	0.16316	0.0647068	0.892266
										0.577765	0.0779598									0.197989	0.142508	0.913641	0.586281																					0.280226	0.279938	0.839162	0.363715
										0.0354636	0.306526									0.0374186	0.088542	0.159901	0.510251																					0.197584	0.0906019	0.718545	2.17351
										0.0239574	0.164901									0.224381	0.321556	1.10314	0.0916324																					0.480839	0.28021	0.397159	0.0489242
										0.209742	0.12431									0.0713309	0.138386	0.505729	0.173813																					0.0503611	0.0660308	0.270673	0.316581
										0.0771798	0.0335802									0.482169	0.00916908	4.16834	0.21829																					0.242729	0.0176664	0.1633	0.0942409
										0.618779	0.325146									0.487195	0.553541	0.782445	0.268351																					0.927929	0.495661	0.0983262	0.312536
										0.00520448	0.023921									0.291626	0.0671301	0.289227	0.298734																					0.243718	0.0413692	0.231162	0.614373
										0.799834	0.0743245									0.199192	0.312098	0.266537	0.280154																					0.224942	0.702713	1.54526	0.386022
										1.14084	0.131311									0.202505	1.19029	0.199796	1.74775																					1.14881	0.62901	0.150348	0.323644
										0.313151	0.351139									0.0908228	0.163431	0.368716	0.85942																					0.173521	0.0735845	0.244119	0.668362
										0.782211	0.326263									0.269022	0.0427189	1.24848	0.409195																					0.3707	0.26178	0.0430162	0.736246
										0.112858	0.0589673									1.07889	0.117125	0.414771	0.348521																					0.550522	0.0315812	0.896737	0.449048
										0.150618	0.102698									0.630503	0.04239	0.778734	0.453548																					0.0165784	0.0358663	0.0740156	0.255086
										0.424921	0.106937									0.0295261	0.428855	0.243019	1.67667																					0.643502	0.00284378	0.573711	0.487415
										0.193554	0.211897									0.449155	0.0918948	1.87905	0.347542																					0.712672	0.0765942	0.661446	0.14585
										0.159763	0.370955									0.0412892	2.43304	2.10417	0.0480554																					0.393192	0.536808	0.562849	0.221977
										0.177795	0.00378006									2.01914	0.255758	0.955307	0.327778																					0.647088	0.43516	0.595508	0.0789413
										1.44395	0.044318									0.210386	0.309617	0.57099	0.138068																					0.0434083	0.230064	0.11505	2.47398
										0.0356855	0.0842985									0.256318	0.341781	0.141519	0.233113																					0.0648155	0.131553	0.416852	0.139068
										0.0373142	0.190801									0.382978	0.091943	0.774948	0.0819983																					0.647319	0.423546	0.0337789	0.356364
										0.340831	0.0184069									3.07891	0.117967	0.973556	0.206092																					0.148553	0.0224961	0.0499943	0.233594
										0.312062	0.0734437									0.295617	0.884774	1.26316	0.401245																					0.241503	0.065802	0.0885363	0.0393658
										0.830587	0.0932659									0.210897	1.68153	0.135681	0.0839563																					0.582163	0.162143	0.235082	0.12028
										0.157396	6.89053e-05									0.210538	0.12107	1.18001	0.487694																					0.458981	0.100751	0.0133763	0.454818
										0.0274656	0.00891931									0.237148	0.239041	0.565213	0.13696																					0.687814	0.786641	0.0711969	0.0692241
										0.174146	0.00148823									0.544763	0.0823598	1.02115	0.484492																					0.168397	0.142127	0.222281	0.271163
										0.0146374	0.05858									0.926598	0.212371	0.573947	0.151269																					0.714141	0.0221447	0.124383	0.176906
										0.166353	0.0765476									0.069242	0.253943	0.0216022	0.551543																					0.3114	1.15922	0.199045	0.0279959
										0.211654	0.395049									0.437227	0.840204	0.450167	0.231878																					0.817489	1.46024	0.435162	0.163145
										0.274893	0.0793901									0.122514	0.246229	1.61282	0.487824																					0.207587	0.727828	0.167439	0.113655
										0.211485	0.067383									0.264106	0.22027	0.341912	1.67023																					0.310704	0.140138	0.70329	0.169884
										0.665412	0.0240171									0.290776	0.0756271	1.33535	0.412673																					0.648993	0.0421002	0.216911	0.351672
										1.07404	0.506558									0.165891	0.424673	1.18273	2.67429																					0.137899	0.655045	0.359282	0.536726
										0.278076	0.00803987									0.0762653	0.357803	0.911236	0.425481																					0.32326	0.105113	0.141816	0.269273
										0.544876	0.027912									0.106069	0.308967	1.46897	0.475511																					0.17571	0.0119993	0.0650179	0.480636
										0.364936	0.0695953									0.105622	0.0163069	0.632676	0.128903																					0.127945	0.138011	0.72403	0.646414
										0.753504	0.104296									0.261664	0.708295	0.880214	0.160746																					0.91605	0.147147	0.303061	1.06599
										1.23757	0.283548									0.050971	0.524238	0.15749	0.527196																					0.326718	0.239297	0.31905	0.369306
										0.147508	0.102098									1.41505	0.281824	1.55902	0.291929																					0.0775193	0.319589	0.428225	0.0990586
										0.486753	0.0151282									0.355541	0.0607646	0.243937	0.166677																					0.105831	0.323793	0.70518	0.00696555
										0.182413	0.111463									0.0344506	0.0403266	1.03158	0.776709																					0.297947	0.893782	0.159217	0.343496
										0.9679	0.0593925									0.770311	0.0337661	1.00706	0.234289																					0.185422	0.298227	0.0835911	1.14167
										0.363573	0.587113									0.434711	0.118542	0.421959	0.430814																					0.359648	0.212864	0.0918869	0.589402
										0.848362	0.156966									0.470562	0.616442	1.08268	0.25267																					0.0694932	0.172746	0.386242	0.606226
										0.393909	0.00409899									0.128098	0.606455	0.606559	0.300978																					0.0736126	0.2008	0.474194	0.547901
										0.0199236	0.0067232									0.264915	0.47276	1.84038	0.464443																					0.122385	0.0661379	0.63867	0.311595
										0.289465	0.0656315									0.241978	0.245524	0.0637346	0.699627																					0.0571288	0.385644	0.75709	0.0523752
										0.143286	0.140706									0.0458136	0.751552	0.956598	0.0353539																					0.30586	0.0943679	0.0605898	0.239579
										0.310932	0.0614178									0.339048	0.224714	0.647794	0.138189																					0.405479	0.143645	0.578696	0.748037
										0.0854656	0.151948									0.00409336	0.18347	0.644674	0.340288																					1.02773	0.181603	0.153449	0.293142
										0.238646	0.121243									0.0459633	0.115323	0.984758	0.193958																					0.0945145	0.0637994	0.979744	1.25366
										0.1007	0.0120157									0.862732	0.502253	0.697278	0.663997																					0.359232	0.183667	0.582856	0.705328
										0.0782204	0.00359997									0.436783	0.022144	0.172583	4.28441																					0.149814	0.455627	0.136711	0.213701
										1.20823	0.0328811									0.130638	0.0213053	0.938156	0.0404251																					0.0603725	0.110631	0.488734	0.938163
										0.556854	0.00739122									0.903598	0.0643805	0.567892	0.250985																					0.192266	0.108161	0.365208	0.533809
										0.427729	0.17358									0.224815	0.121666	0.0582679	0.340311																					0.0194939	0.531685	0.704501	0.144231
										0.97882	0.0957932									0.2502	0.406284	0.513095	0.304933																					0.391464	0.245421	0.27256	0.387447
										0.26705	0.188212									0.75084	0.11324	0.776886	0.427621																					0.0751827	0.32099	0.059976	0.484665
										0.61135	0.0325129									0.242678	0.106173	0.502079	0.792088																					0.171113	0.783687	0.916037	1.49947
										0.42498	0.0470435									0.553223	0.178566	1.08532	0.103115																					0.0972555	0.0214688	0.39056	0.137935
										0.168985	1.19267									0.132465	0.000276493	1.19099	0.582783																					0.293171	0.6399	0.431381	0.189434
										0.671346	0.1616									0.330693	0.16116	0.699636	0.875394																					0.0413775	0.120318	0.176002	0.0838955
										0.777312	0.00703866									0.522301	0.281525	0.391525	3.03275																					0.287222	0.0938798	0.444592	0.471259
										0.106379	0.0127797									0.926863	0.284398	0.302429	1.43926																					0.443393	0.0383081	0.303084	0.438643
										0.24637	0.484123									0.317852	0.142627	0.509755	0.353011																					0.890223	0.0192031	1.3346	0.135511
										0.0453411	0.0136022									0.518948	0.104903	0.494066	0.574326																					0.235755	0.159772	0.12503	0.407288
										0.566711	0.186418									0.315302	0.107119	0.82953	0.421855																					0.104441	0.414716	0.271898	0.314915
										0.0257627	0.117907									2.0045	2.3647	0.528077	0.276019																					0.187326	1.60928	1.25579	0.00342968
										2.0673	0.184624									0.679489	0.216749	0.203507	1.14708																					0.273214	0.707562	0.335976	0.0445746
										0.243507	0.0352186									0.265107	0.427848	0.891168	0.325816																					1.72539	0.235462	0.0149735	0.490672
										0.642909	0.0274032									0.612359	0.230495	0.640137	0.294497																					0.7029	0.136075	0.39574	0.123227
										0.309112	0.0128292									0.128808	0.153968	0.308279	0.329632																					0.465788	0.657162	0.635858	0.9988
										0.286682	0.00537947									0.260386	0.50742	0.214166	1.20292																					0.322626	0.0376914	0.312287	0.312554
										0.135741	0.00771203									0.0587622	0.16528	0.532114	0.415043																					0.223627	0.15188	0.156572	0.309269
										0.161379	0.0436904									0.192474	0.180488	0.387543	0.242557																					0.848359	0.778904	1.1872	0.141758
										0.114459	0.0752367									0.0934746	0.698287	0.267013	0.237151																					0.175148	0.218299	0.43557	0.130891
										0.248462	0.24913									0.0714586	0.459323	0.404214	0.150381																					0.443969	0.052497	0.349392	0.16782
										0.00386416	0.0170645									0.0976307	0.170522	1.6594	2.01007																					1.23684	0.0911109	0.41226	0.0487559
										1.64923	0.261269									0.130274	0.107414	0.930297	0.226975																					0.411043	0.876258	0.119762	0.0185986
										0.0654877	0.141997									0.176063	0.0302237	0.293276	0.691596																					0.717981	0.113042	0.873179	0.843768
										0.979231	0.0619516									0.506287	0.221767	0.356064	0.376766																					0.755718	0.00948133	0.737164	0.100207
										0.0107178	0.0191668									0.0454018	0.087013	0.0842828	0.618499																					0.00753955	0.021281	0.297842	0.583612
										0.959264	0.268189									0.585794	0.596782	1.62415	0.30436																					0.0470806	0.0197363	0.393803	0.76657
										0.494727	0.193068									0.129426	0.0692251	1.04627	0.867107																					0.0834235	0.0131367	0.306019	0.0938602
										0.473887	0.0413424									0.692296	0.114811	0.464908	0.632759																					0.201082	0.411233	0.195432	0.533363
										0.796574	0.22396									0.624119	1.05521	1.30524	0.119554																					0.0474644	0.0120137	0.136572	0.197059
										0.817692	0.00682098									0.237746	0.0835288	0.842033	0.587995																					0.200883	0.266639	0.677132	0.00965272
										0.157022	0.0208214									0.184373	0.437303	0.285696	0.0982309																					0.565919	0.536375	0.35158	0.0932518
										0.0915012	0.228297									0.201216	0.164629	1.30532	0.364613																					0.378501	0.00167363	0.205916	0.398765
										0.418937	0.160774									0.398829	0.0847276	0.493193	0.796694																					0.404933	0.133293	0.673899	0.345402
										0.166165	0.340908									0.166962	0.490267	0.538949	0.371347																					0.587614	0.174748	0.674461	0.633743
										0.0548921	0.0236241									0.165093	0.847488	0.337789	1.33323																					1.13598	0.770543	0.251717	0.154651
										0.619585	0.153719									0.177263	0.284089	2.30106	0.351491																					0.336666	0.0461266	0.0199512	0.166155
										0.0625461	0.0985511									0.276024	0.74525	1.45068	1.09369																					0.0484441	0.166309	0.538137	1.03224
										0.116756	0.196619									0.19995	0.00409626	0.851025	0.323006																					0.568	0.559217	0.288847	0.502723
										0.419788	0.111078									0.187828	1.20604	1.82262	0.37363																					0.336012	0.4482	0.315371	0.745594
										1.28675	0.0523927									0.631798	1.25448	0.132224	0.261698																					0.0777904	1.11085	0.663061	0.0597255
										0.155291	0.354215									0.545991	0.0685913	2.47045	0.235824																					0.142492	0.475207	0.140684	0.394472
										0.436572	0.263777									0.220159	0.49644	1.17417	0.865424																					0.154042	1.13355	0.369646	0.384649
										0.929736	0.107603									0.254196	0.0389977	0.753939	1.37349																					0.7146	0.87871	0.366491	0.0909557
										0.0987575	0.0316912									0.454809	0.467018	0.777453	0.244073																					0.16505	0.467858	0.643887	0.492668
										0.0307081	0.0505964									0.0281551	0.403291	0.656739	0.41387																					0.139597	0.347637	0.0724345	0.0289106
										0.174165	0.192838									0.623006	0.17431	0.39081	0.55614																					0.378493	0.587558	0.0334837	0.0383519
										0.279764	0.138831									0.02575	0.31488	0.36626	0.29763																					0.316122	0.309524	0.0978481	0.0859634
										0.444326	0.233579									0.376261	0.0802618	0.270467	0.213201																					0.111882	0.0595061	0.309982	0.137321
										0.154477	0.00941192									0.239939	0.907666	0.248844	0.450719																					0.757854	0.228157	0.419682	0.17764
										1.45924	0.0120816									0.473159	0.104042	0.254296	3.21202																					0.329424	0.0926432	0.267618	1.13767
										0.366059	0.0395936									1.19056	0.0510392	0.719388	0.161227																					0.0565392	0.404411	1.17551	0.189933
										0.16137	0.211513									0.551951	0.238189	0.46351	0.439193																					0.104975	0.185138	0.200077	0.707901
										0.110819	0.00388192									0.156708	0.0358349	0.952775	0.308086																					0.0116851	0.133359	0.0611121	0.741397
										0.373641	0.00869307									0.171802	0.296472	1.46554	0.137232																					0.248676	2.06526	1.039	0.246058
										0.275025	0.00428072									0.339712	0.216748	0.365414	0.348225																					0.0857466	0.0761569	0.232447	0.316098
										0.747691	0.531371									0.394295	0.439175	0.140015	0.539328																					0.104338	0.276749	0.243771	0.188501
										0.0828855	0.0101386									0.563579	0.110216	0.75683	0.958927																					1.16836	0.309501	0.465777	1.121
										0.315935	0.138551									0.455445	0.504623	0.35972	0.421641																					0.152993	0.500693	0.828081	0.897199
										0.120274	0.0275466									0.41921	0.15388	0.622053	0.0988724																					0.456885	0.49388	0.183169	1.11926
										0.0487297	0.0214038									0.593424	0.378802	0.267822	0.894087																					0.0196613	0.106721	0.472189	0.0471573
										1.45437	0.101429									0.504297	0.286659	0.591839	0.0696148																					0.483387	0.0244977	0.187363	0.530342
										0.0141358	0.0729323									0.228011	0.234006	0.195867	0.0375877																					0.0980897	0.381593	0.548253	0.229724
										2.51645	0.0782088									0.22237	0.768286	2.3267	0.142905																					0.557728	0.499391	0.162764	0.260514
										0.134115	0.150256									0.0162035	1.01105	0.560816	1.13136																					0.3317	0.0295596	0.136257	0.573867
										0.195413	0.0474157									0.599925	0.219966	0.28331	1.95774																					0.076371	0.335806	0.202711	0.117913
										3.65178	0.0367077									0.226055	0.0184112	0.703029	1.41005																					0.506019	0.163274	0.103832	0.155158
										1.75625	0.0869836									0.511589	1.14982	3.02168	1.91794																					0.718653	0.117849	0.396578	0.220656
										0.557248	0.0217731									0.15047	0.0569531	0.382707	0.450861																					0.194352	0.0986905	0.18555	0.139265
										1.34379	0.128956									0.0443936	0.335262	0.253117	0.13122																					0.458318	0.824238	0.287047	0.117714
										1.00281	0.0402027									0.0114165	0.0289368	0.529626	0.342222																					0.175765	1.08824	0.0956522	0.277389
										0.240319	0.0477392									0.226327	0.10644	0.838207	0.249342																					0.511938	0.148236	0.0697883	0.771418
										0.402865	0.0774898									0.101315	0.392228	0.379436	1.21496																					0.63647	0.0648912	0.479782	1.63804
										0.189937	0.586302									0.24648	3.69861	0.91417	0.672952																					0.417552	0.118653	1.90379	0.0537871
										0.0313	0.0317824									0.295251	0.312211	0.419214	0.183449																					0.105069	0.0951785	0.333113	0.510327
										0.754924	0.0635152									1.04065	0.0394574	0.239759	0.917414																					0.325013	0.0692332	0.0797992	0.334752
										0.726533	0.0578609									0.0335763	0.769548	0.370817	0.0723739																					0.606984	0.0581066	0.224261	0.430594
										1.25774	0.388324									0.405604	0.138907	0.689121	0.333135																					0.929492	0.0580955	0.205972	0.193362
										0.696365	0.109365									0.358127	0.160651	1.30048	0.535439																					0.33741	0.186062	0.338857	0.207083
										0.300401	0.0709438									0.208606	0.256879	0.522942	0.535164																					0.255366	0.0111882	1.36996	0.359412
										0.46903	0.115347									0.416704	0.242599	0.447726	1.19262																					0.862447	0.372004	0.431349	0.104572
										0.0709134	0.337331									0.210724	0.815748	0.878309	0.403568																					0.493668	0.357489	0.0821576	0.523179
										0.299335	0.488459									0.227641	0.0509645	0.992752	0.232571																					0.551037	0.00750721	1.79629	0.986727
										2.77252	0.193979									0.328213	0.0855116	0.189925	0.260403																					0.5867	0.255887	0.0793408	0.676662
										0.0679926	0.0351271									0.0392555	0.540967	0.566229	0.132528																					0.0806225	0.182492	0.0787475	0.228572
										1.61175	0.239481									0.0881141	0.318632	1.75344	0.157984																					0.117813	0.471903	0.229973	0.0150263
										1.23607	0.00607026									0.259005	0.168139	2.56227	0.999889																					0.120795	0.0747368	0.838339	0.228689
										0.0327163	0.0488881									0.253614	0.116801	0.346204	0.310294																					0.370917	0.0574343	0.172685	0.343108
										0.0039165	0.0421043									0.0844345	0.561897	1.0001	0.451897																					0.294904	0.23724	1.41665	0.443937
										0.0554039	0.138555									0.337261	1.11887	3.62744	0.154024																					0.1947	0.97022	0.104566	0.233784
										0.665165	0.689867									0.513054	0.0621317	0.880739	0.542823																					0.337345	0.753532	0.743655	0.338687
										1.93037	0.00497475									0.428469	0.135549	0.743717	1.02555																					0.00381786	0.405238	0.14035	0.299495
										0.044219	0.0265357									0.201024	0.128824	0.0981961	0.556032																					0.304677	1.17768	0.642786	0.117679
										0.321759	0.0120138									0.310938	0.230119	0.271832	0.203605																					0.149757	0.356147	0.442535	0.983859
										0.0830545	0.0176945									1.1061	0.0694173	2.04767	0.67418																					0.120743	0.422838	0.406416	0.381261
										0.0798222	0.000552898									0.252433	0.477362	0.213634	0.0684476																					0.259607	0.278255	0.17244	0.26829
										0.0436594	0.315302									0.349574	0.161842	2.48368	0.078086																					0.398277	0.747124	0.0154999	0.456816
										0.155354	0.0486827									0.906778	0.305989	0.183672	0.478904																					0.128943	0.00519145	0.112077	2.08353
										0.0878876	0.0141798									0.347995	0.907909	3.23582	1.53595																					0.0794944	0.137707	0.668961	0.701326
										0.179332	0.00458833									0.729728	0.0373127	0.857098	0.092555																					0.0621832	0.233447	0.606227	0.252626
										0.371952	0.239983									0.0210099	0.535661	0.0447393	0.978887																					0.249929	0.12289	0.466879	0.554888
										0.218057	0.0969357									0.211067	0.189499	0.539037	0.904259																					0.184978	0.309533	1.07148	0.571867
										0.141175	0.0881988									0.108863	0.0604748	2.35875	0.993112																					0.205584	1.02005	0.335094	1.39293
										0.0193121	0.00700077									0.255786	0.242987	0.312076	0.18315																					0.239	0.098993	0.382833	0.0809112
										1.01747	0.487076									0.497387	0.555736	0.642799	0.446245																					0.0754956	0.131405	1.44	0.725704
										0.949264	0.0429411									0.899475	0.285437	0.0114278	0.196004																					1.68452	0.652168	0.207177	0.960024
										1.88371	0.108587									0.384795	0.0334835	0.380614	0.342495																					0.443726	1.64745	0.00829589	0.454217
										0.15793	0.042857									1.03028	0.1831	0.370203	0.272434																					0.0343682	0.399625	0.164212	0.556018
										0.21279	0.0240134									1.66688	0.108514	0.411916	0.400866																					0.331183	0.797168	0.113095	0.474745
										0.174407	0.00291806									0.268541	0.240976	0.408706	0.399481																					0.718774	0.64439	0.184998	0.319536
										0.39893	0.0610047									0.150488	0.0310205	1.22411	0.194568																					0.459981	0.915277	0.491341	0.0620042
										0.229487	0.0829743									0.365226	0.101545	0.883942	0.149078																					0.61622	0.298651	0.19032	0.625675
										1.43532	0.173732									0.12037	0.459858	0.641974	0.122315																					0.241388	0.458215	0.441676	0.0768571
										2.0323	0.102903									0.408573	0.137496	0.376254	1.78195																					0.282341	0.239334	0.234146	0.120392
										0.832559	0.0193378									0.0399988	0.212494	1.4612	0.353862																					0.0935091	0.137734	0.754932	0.760539
										0.0936722	0.0371065									0.521706	0.198562	0.429902	0.79839																					0.100979	0.476362	0.311921	1.33464
										0.531111	0.305614									0.14215	0.472154	1.27422	1.16796																					0.115235	0.268956	0.412459	0.650958
										0.441851	0.0180373									0.339018	0.205807	0.11512	0.0391061																					0.450037	0.302404	0.0644103	0.905107
										0.542052	0.0691101									0.287846	0.484003	1.15467	0.224772																					0.119572	0.107303	0.0901458	0.142659
										0.138171	0.0146363									0.584865	0.0627421	0.501455	0.47009																					0.639341	0.293718	0.240033	0.0999135
										0.0487367	0.0167852									3.51658	0.290681	0.769171	0.173381																					0.846173	0.239128	0.029778	0.0337886
										0.45585	0.0387145									0.637421	0.345081	1.88666	0.335871																					0.14885	1.19433	0.489057	1.21137
										0.555669	0.325583									0.151244	0.1683	1.49656	0.435824																					0.0749351	0.322254	0.802178	0.07319
										0.230331	0.0368203									0.478586	0.739813	1.24521	1.6253																					0.0120131	1.17675	0.162098	0.604309
										1.00878	0.0193936									1.06699	0.17291	0.270035	0.300738																					0.124968	0.370458	0.433061	0.129087
										0.0759465	0.000135524									0.234532	0.170995	0.780582	1.12998																					0.141587	0.0608663	0.251418	0.42559
										0.828806	0.0200703									0.457639	0.137234	0.189185	0.172324																					0.0226826	0.260502	0.62823	0.0226837
										0.645757	0.193873									0.492404	0.147373	2.64015	0.905232																					0.222368	1.1981	0.952525	0.11041
										0.020472	0.129182									0.286038	0.0385075	0.775637	0.600903																					0.182288	0.207089	0.401734	0.657264
										0.450728	0.000120732									0.509573	0.0759488	1.08638	0.410009																					0.0455857	0.517759	1.53995	0.38057
										0.250631	0.0717852									0.775479	0.210977	0.29104	0.077344																					0.0539358	0.651948	0.193832	0.158098
										0.279941	0.0174929									0.366162	0.0191453	0.866758	0.400338																					0.0650034	0.428357	0.00780189	0.304079
										0.650438	0.0801955									0.817955	0.233181	4.05861	0.538967																					0.387121	0.257815	0.136493	0.0753544
										0.858499	0.079474									0.299001	0.570364	0.46145	0.356626																					0.444479	0.0328857	0.175993	0.720534
										0.653507	0.00798623									0.267934	0.286052	0.314941	0.555726																					0.481123	0.290189	1.15185	0.380759
										1.1274	0.0175348									0.158192	0.0569786	0.29237	1.93429																					0.554793	0.0494907	0.0846431	0.197374
										0.168521	0.300855									0.549367	0.631853	0.181448	1.67597																					0.196672	0.46307	0.524494	0.335105
										0.000255017	0.12439									0.462871	0.00905079	0.784855	0.802119																					0.446213	0.353601	0.215129	0.565546
										1.31445	0.0798145									0.425114	0.220655	1.46976	0.352325																					0.443397	0.758149	0.0839933	0.084024
										0.29006	0.0599736									0.531054	0.183551	2.05031	0.222061																					0.329974	0.913511	0.183555	0.614779
										0.466933	0.139719									0.0269954	0.190762	1.41714	1.20891																					0.254758	0.83932	0.361876	0.178301
										0.172856	0.000844952									0.57581	0.533577	0.728332	1.08499																					0.428694	0.513176	0.179182	0.435663
										0.0668433	0.213087									0.3146	0.350035	0.497364	0.126729																					0.69868	0.128381	0.0859423	0.119254
										0.199624	0.130868									0.350497	0.601705	0.889886	0.576143																					0.0111598	0.266386	0.423908	1.12414
										0.146148	0.0251317									0.377881	0.333832	1.47054	0.295829																					0.797538	0.094805	0.708082	0.110473
										0.414382	0.0451582									0.400767	0.605634	0.927922	0.320115																					0.0679114	0.215846	0.584295	0.207202
										0.301838	0.0571992									0.247403	0.825994	0.509071	0.277469																					0.589499	0.964673	0.120534	0.821863
										0.157596	0.0558202									0.339271	0.0926941	0.521179	0.2843																					0.356468	0.220729	0.416383	0.60883
										0.0193615	0.0895312									0.0582082	0.0290623	2.85274	1.55448																					0.115378	0.331739	0.502128	0.457021
										0.316113	0.00473184									1.04995	0.418948	0.928748	0.458737																					0.656976	0.266896	0.246294	0.104214
										1.69103	0.150074									0.348751	0.537581	0.463724	0.520525																					0.102555	0.612635	0.136687	0.466147
										0.0799602	0.191809									0.81073	0.478595	1.21429	0.57487																					0.622896	0.0463816	1.79428	0.112797
										0.231363	0.0667566									0.709721	0.0829777	0.12143	0.2714																					0.129827	0.846812	0.119258	0.84603
										0.343127	0.137385									0.189442	0.288049	2.05407	2.86053																					0.565415	0.141148	0.300461	0.198294
										0.0291123	0.03768									0.0722497	0.202599	0.455735	0.464391																					0.669754	0.0989428	0.0601338	1.00959
										0.0511345	0.133029									0.0369484	0.0837624	0.235018	0.718094																					0.392467	0.073241	0.217112	0.0711956
										3.14234	0.0108198									0.117924	0.376807	0.759746	0.958078																					0.458461	0.232044	0.0286399	0.0468498
										0.0232508	0.143764									0.429184	0.77544	0.485618	0.276481																					0.358327	0.231386	1.23497	0.230101
										0.802508	0.0156416									0.763262	0.487575	0.649189	3.06553																					0.184032	0.504318	0.938796	0.234339
										0.00501441	0.371623									0.577025	0.240672	0.280798	0.20247																					0.247386	0.103362	1.40473	0.497321
										1.2454	0.055957									0.622851	0.0977216	0.534413	0.64265																					0.22625	0.0451385	0.0696546	0.433797
										0.11857	0.331561									0.175707	0.643222	1.19024	0.134285																					0.819813	0.305706	0.775545	0.290212
										0.446069	0.067174									0.268362	0.902902	0.00908157	0.53364																					0.00982801	0.207611	0.0618181	0.390035
										0.138403	0.0757586									0.0497633	0.32591	1.19606	0.734515																					0.671419	0.0184524	0.0965841	0.542698
										0.338461	0.117999									0.266399	0.193265	1.64273	0.318143																					0.346592	0.820424	0.324691	0.848226
										1.43429	0.167238									3.09226	0.42004	0.435494	0.41912																					0.12006	0.306878	0.37837	0.275092
										0.137061	0.082611									0.244015	0.422312	0.331187	1.1307																					0.128169	0.150604	0.0701341	0.707412
										1.09218	0.14094									0.378317	0.210153	0.298603	0.288735																					0.167943	0.928359	0.445011	0.943828
										0.460198	0.198625									0.445753	0.227498	1.08531	0.552508																					0.793065	0.0268293	0.276911	0.165432
										0.407574	0.0444983									0.286754	0.153285	0.533084	0.460668																					0.30997	0.61442	0.105114	0.198523
										0.300736	0.0536229									0.381078	0.671475	0.44281	0.497689																					0.487451	0.120197	0.0428321	0.530694
										0.0522055	0.0267616									0.353472	0.621009	0.492375	0.17819																					0.0754796	0.542797	0.102428	0.543556
										0.307056	0.0160515									0.637527	0.804745	0.557916	0.220473																					0.555436	0.192185	0.412296	0.14482
										0.0561222	0.158668									0.114823	0.498071	0.515178	0.640521																					0.272944	0.114004	0.314864	0.236751
										0.596692	0.245945									0.389632	0.200968	1.52468	0.595773																					0.0481397	0.516476	0.249942	1.74297
										0.0286447	0.0089575									0.433609	0.105939	1.50323	0.454666																					0.815266	1.76509	0.269314	0.0236705
										0.290018	0.155158									0.207729	0.488358	0.422666	0.163401																					0.302235	0.00818426	0.0379186	0.149197
										0.303193	0.27803									1.24783	0.590001	0.064269	0.535139																					0.13087	0.349041	1.34487	0.165854
										0.0334148	0.184525									0.104924	0.169341	0.133273	0.462324																					0.479939	0.583831	0.739465	0.125403
										0.375499	0.0211006									0.0473238	0.100558	1.13028	0.343788																					0.309303	0.0940942	0.0132675	0.119347
										0.442942	0.1056									0.34979	0.177086	0.785295	0.24535																					0.455519	0.162816	0.00282473	0.0888972
										0.0371019	0.202465									0.504173	0.768394	0.587836	0.30135																					0.599023	0.365443	0.970101	0.247421
										1.61849	0.0840624									0.262392	1.12843	0.199269	0.361744																					0.442227	0.903975	0.352078	0.0058744
										0.084312	0.00574223									0.161685	0.100459	1.10962	0.0822461																					0.0870917	0.437277	0.253773	0.409461
										0.684899	0.0363061									0.437189	1.43206	0.259906	0.644905																					0.451173	0.101059	0.804355	0.165711
										0.136478	0.0277767									0.428659	0.465893	0.364644	1.38539																					0.0134356	0.0961125	0.0814981	0.349005
										0.188868	0.276906									0.819847	0.792093	0.147729	0.912482																					0.126819	0.130716	0.360077	0.772904
										0.608359	0.0401931									0.0588375	0.019134	3.33094	0.124282																					0.706343	0.129803	0.486029	0.117713
										0.271418	0.374512									0.702483	0.0972392	0.52582	0.321784																					0.633713	0.0131204	0.514104	0.165958
										1.27309	0.035952									0.249569	1.23031	0.307538	0.704403																					0.11358	0.0898496	0.549183	1.81164
										0.293375	0.151343									0.426046	0.22315	0.181927	0.374805																					0.487583	0.406122	0.401573	0.351671
										0.194386	0.154351									0.662015	0.263935	0.256505	0.355165																					0.68843	0.123725	0.527811	0.22778
										0.395716	0.249428									0.241841	0.225627	0.296518	0.196862																					0.478787	0.496431	0.974096	0.284184
										0.431935	0.0785691									0.29519	0.25575	0.271381	0.391406																					0.043131	0.166014	0.589634	0.109397
										0.252974	0.0170354									0.647314	0.0498361	0.43965	0.0827613																					0.926272	1.58301	1.21596	1.15621
										0.247556	0.180343									0.233753	0.150658	1.7581	0.532048																					0.153359	0.300923	0.0637176	0.155794
										0.00497289	0.0479796									0.332355	0.70796	0.550474	0.683735																					0.370532	0.792722	0.0905709	0.821439
										1.52668	0.0374862									0.163069	0.784573	0.678636	0.668365																					1.25012	0.410858	0.242757	0.812764
										0.0918849	0.00432065									0.642138	0.471653	1.74071	0.42253																					0.214776	0.124545	1.26034	0.581877
										0.0221729	0.0125593									0.231628	0.0769752	0.490598	0.246811																					0.138853	0.150044	0.0947774	0.881545
										0.519065	0.0302171									0.0556455	0.0283577	0.137036	1.69838																					0.23554	0.453104	0.665715	0.388551
										0.207554	0.116583									0.0211657	0.181683	1.25856	0.433831																					0.34483	0.212669	0.110947	0.0460583
										0.719418	0.0304214									0.686711	0.306268	0.750727	0.106944																					0.266167	0.521749	0.346412	0.403652
										0.0570807	0.119226									0.354442	0.729188	0.651975	0.196562																					0.0273222	0.354067	0.0960003	0.955263
										0.00747245	0.13336									0.969316	3.05709	1.17117	0.339079																					0.321795	0.115954	0.643284	0.318095
										0.0746422	0.223895									0.288662	0.298739	0.200683	0.365164																					0.0168064	0.0603706	0.0678327	0.176817
										0.40867	0.0375146									0.144227	0.277884	0.272681	0.161938																					0.519286	0.148425	0.722064	0.235931
										0.0865529	0.0476585									1.23012	0.0315864	0.156731	0.173749																					0.0614446	0.578917	1.00765	1.0701
										0.242186	0.252688									0.0677403	0.122796	1.00683	0.875354																					0.0294589	1.92889	0.579078	0.0777866
										0.121254	0.0500091									0.428936	0.466951	0.0952233	0.356752																					0.481431	0.304235	0.041542	0.141339
										0.453975	0.0596149									0.230734	0.0997273	0.1401	0.277009																					1.07556	0.0980924	0.0653133	2.09566
										0.186065	0.142128									0.610995	0.597553	1.94444	0.569773																					0.59513	0.690715	0.439745	0.271759
										0.935452	0.00110813									0.0962686	0.0239876	0.35013	0.384112																					0.464445	0.386373	0.110776	0.118773
										0.470667	0.011463									0.298826	0.548744	0.336888	0.182002																					0.190534	0.181941	0.281218	0.114142
										1.11609	0.063286									0.166328	0.164339	0.980514	0.452109																					0.698168	0.489223	0.0614976	0.498257
										0.00892963	0.0653229									0.354498	0.387599	1.16054	0.750811																					0.200092	0.274893	1.5638	1.18862
										0.0715455	0.0159154									0.377916	0.074971	0.799781	1.20783																					0.383991	0.404719	0.613151	1.63787
										0.387367	0.126481									0.110706	0.47241	0.224848	0.15866																					0.0637301	0.489164	0.020127	0.796129
										0.54095	0.104617									0.130533	0.196496	0.776155	0.468994																					0.479691	0.310256	1.3019	0.718842
										0.470647	0.239009									0.183053	0.232014	0.395367	0.124431																					0.284419	0.0594825	0.620987	0.0576159
										0.101039	0.0474196									0.0983501	0.131101	2.57599	0.841243																					0.171033	0.109665	0.386038	0.847335
										0.0539307	0.203588									0.0447207	0.37693	0.292433	0.738161																					0.395535	0.0358637	0.154152	0.650463
										0.00713048	0.17317									0.769367	0.316148	0.441856	0.537059																					0.094864	0.451785	0.123521	0.547817
										0.124377	0.111726									0.314514	0.419674	0.817085	0.127044																					0.0380656	0.092815	0.406383	1.10237
										0.00342101	0.0099564									1.16447	0.270534	0.391977	0.503519																					0.41101	0.182601	0.315451	0.0300612
										0.0155845	0.00961283									0.205421	0.623303	1.71058	0.46748																					0.397022	0.128926	0.323571	0.237845
										0.00142685	0.0280323									0.0381341	0.910425	0.246706	0.160604																					0.292424	0.189354	0.213623	0.638085
										0.0255465	0.0390742									0.566088	0.238659	2.91394	0.63109																					0.104755	0.356077	0.209129	0.858127
										0.00469381	0.0301857									0.0811564	0.120329	0.492714	0.233765																					1.45239	0.485846	1.28376	0.197817
										0.0285799	0.0351333									0.167844	0.106275	0.405729	1.45646																					0.759436	0.753182	0.075619	0.554637
										0.228019	0.0879044									0.275233	0.0892823	0.235035	0.428923																					0.27816	0.207676	1.92977	0.784219
										0.000382931	0.00128564									0.373407	0.323172	1.60071	0.87515																					0.987799	0.0603744	0.128424	0.723306
										0.169694	0.0136528									0.23672	0.23776	0.387007	0.122001																					0.76536	0.034636	0.0250307	0.187901
										0.0997933	0.0460092									0.486722	0.230164	0.844248	0.174277																					0.0262294	0.10396	0.724127	0.127153
										0.166052	0.181145									0.283423	0.360001	2.11967	0.738381																					0.0685697	0.433535	0.210826	0.0493431
										0.0239368	0.106062									0.539374	0.898717	0.760359	0.652211																					0.124073	0.126898	0.432161	0.145873
										0.00544776	0.0429796									0.342022	0.953692	0.555695	0.515291																					0.0808076	0.101352	0.756535	0.359049
										0.00990039	0.0439582									0.199223	0.217131	0.162308	0.754491																					0.201774	0.00671419	0.259042	0.881759
										0.0199523	0.158034									0.564008	0.824183	0.458412	0.0712081																					0.181178	0.105455	0.130439	0.791709
										0.114278	0.0934937									0.463852	0.000885267	1.82991	0.281046																					0.0312914	0.513837	1.00722	0.0647329
										0.179096	0.0155589									0.152103	0.0961937	2.7082	0.312209																					0.14769	0.533992	0.274967	0.022865
										0.0750911	0.0451933									0.292194	0.444365	0.778542	0.444995																					0.113716	0.273675	0.117228	0.0986682
										0.0153118	0.0227416									0.243478	0.323472	0.254586	0.246901																					1.42479	0.151458	1.51004	0.595739
										0.427868	0.0267802									0.333321	0.17997	0.446374	0.206618																					0.729507	0.0556878	0.170964	0.858957
										0.00149524	0.00646725									0.233714	0.0519009	1.0309	0.367849																					0.616407	0.190182	0.0591858	0.800024
										0.0975824	0.0659881									0.80977	0.269049	1.39738	0.128509																					0.249388	0.140124	0.214209	0.20406
										0.000535334	0.0250813									0.595247	0.0502521	0.511796	0.611379																					0.55657	0.726251	0.376615	0.192608
										0.0134485	0.00389214									0.498418	0.198465	0.39769	0.690912																					0.0396997	0.173276	0.204427	0.60835
										0.00780405	0.0659475									0.146443	0.0480466	1.00992	0.175394																					0.0591865	0.42404	0.879338	0.851279
										0.298798	0.225459									0.183702	0.504181	1.97324	0.19333																					0.485118	0.163063	0.469769	0.0128528
										0.2025	0.0167857									0.148236	0.101867	0.540822	0.168939																					0.246428	0.0893211	0.787705	0.182443
										0.218706	0.00690804									0.112468	0.256885	0.75038	1.40605																					0.173686	0.0221856	1.17798	0.61494
										1.03077	0.00706816									0.685112	1.6822	0.553412	1.52065																					0.625893	0.0399777	0.736096	0.561667
										0.155419	0.206419									0.667832	0.246157	0.722726	2.02944																					0.105959	0.343541	0.154879	1.89177
										0.154279	0.00472002									0.322711	0.3187	0.343821	0.336198																					0.00314747	0.138037	0.351667	0.472711
										0.0090983	0.00569351									0.400054	0.325969	0.547421	0.242217																					0.138394	1.329	1.04811	0.261607
										0.284321	0.210955									1.68295	0.0695058	0.630409	0.562398																					1.70402	0.316558	0.677719	0.749594
										0.0304494	0.227494									0.240472	1.23936	0.451613	0.719433																					0.407994	0.734254	0.638911	0.219192
										0.130553	0.679126									0.00245217	0.0423126	0.66491	0.296367																					0.05463	0.719429	0.0248395	0.177165
										0.0648234	0.044718									0.0382052	0.0562827	1.01496	0.0345119																					0.344868	0.4945	0.360647	0.254471
										0.0545115	0.205991									0.478856	0.0390889	0.893332	0.287495																					0.423371	0.0511711	0.0381057	0.318426
										0.554091	0.100481									0.320378	0.164395	0.125125	0.515378																					0.244084	0.456852	0.515821	0.770012
										0.0260303	0.221572									0.110513	0.333415	0.64729	1.3553																					0.592149	0.0152052	0.117901	0.0188576
										3.56531e-05	0.000135908									0.209349	0.0833711	0.315961	0.284415																					0.965805	0.329916	1.56325	0.0756875
										0.101463	0.721525									0.0418927	0.729943	0.212956	0.458745																					1.36256	0.690568	0.36735	0.0151794
										0.0057836	0.142182									0.414105	0.145263	1.32093	0.103185																					1.57319	0.191181	0.593457	0.0602644
										0.0145379	0.163423									0.357777	0.0943385	1.14962	0.311591																					0.0819511	0.228508	0.898823	0.0898306
										0.300472	0.0296923									0.321886	0.154443	0.435492	0.1241																					0.0729035	0.0549945	0.558207	0.38048
										0.0978009	0.00427651									0.205708	0.571585	0.577321	0.388595																					0.532204	0.10101	0.268463	0.507782
										0.169069	0.0111685									0.847839	0.634031	0.67071	0.26354																					0.0622122	0.0597423	0.385916	0.100864
										0.118756	0.139859									0.41653	0.109356	0.441015	0.82557																					1.35348	0.459086	0.540763	0.402176
										0.0008595	0.0373765									0.33831	0.841673	0.203061	0.213391																					1.3497	0.175135	0.0713037	0.154798
										0.00576396	0.0933772									0.389901	0.361679	0.452992	0.854878																					0.0964794	0.531342	1.37193	1.83183
										0.28227	0.321663									0.481165	0.0400329	0.650008	0.468814																					0.111523	0.211809	0.376002	0.267847
										0.00146349	0.0359007									0.952488	0.228997	2.20817	1.84103																					0.0532094	0.0281796	0.0974653	1.26115
										0.28856	0.0142753									0.236995	0.165832	0.493019	0.338155																					0.138005	0.231477	0.421199	0.153325
										0.222575	0.0107013									0.142516	0.0392751	0.656323	0.131331																					0.109153	0.713707	0.288214	0.146443
										0.0256372	0.363027									0.111707	0.452273	0.527927	0.123465																					0.418523	1.14089	0.938356	0.447137
										0.113545	0.235292									1.01487	0.510983	2.69626	0.460927																					0.0967416	1.74872	0.491775	1.48058
										0.131118	0.175587									0.160609	0.557777	0.433219	0.533516																					0.645999	0.0453234	0.737314	0.0974903
										0.0375386	0.0411059									0.145433	0.400828	0.528877	0.252729																					0.13698	0.0302444	1.10605	0.0626812
										0.0372519	0.0316199									0.455277	0.0622257	3.22533	0.389399																					0.273112	0.890888	0.00795701	0.173201
										0.00365037	0.0494116									0.484082	0.1493	1.61775	1.19501																					0.140575	0.92936	0.484816	0.968838
										0.00680103	0.232349									0.292655	0.17398	0.629867	0.0997715																					0.844677	0.583724	0.365693	0.358225
										0.155503	0.074411									0.604326	0.0511088	0.754194	0.655757																					0.162095	0.294584	0.959169	0.230798
										0.00263429	0.0246652									0.858602	0.327006	0.725836	0.433108																					0.876498	0.706608	0.214906	0.111416
										0.0596195	0.0346576									0.198884	0.0261131	0.532719	0.97628																					0.452328	0.383693	0.0509865	0.163637
										0.0626739	0.0335764									0.606054	0.0490206	0.64193	0.545966																					0.163991	0.0170898	0.260682	0.234004
										0.533862	0.0583682									0.023368	0.538863	3.95286	1.62126																					1.21446	1.671	0.0243695	1.08804
										0.00941197	0.0360305									2.81476	0.0372874	0.957946	0.0607047																					0.0736629	0.22073	0.398835	0.903721
										0.0137183	0.17041									0.284275	0.609144	0.245839	1.35014																					0.442127	0.137214	0.293611	0.0226706
										8.05696e-05	0.198327									0.0164177	0.831563	0.712846	0.178084																					0.016997	0.0359719	0.374075	0.776873
										0.131019	0.00721766									0.481951	0.328363	0.394566	0.177368																					0.037996	0.0522591	0.340732	0.351178
										0.142866	0.000811829									2.60415	0.650239	1.48885	0.28467																					0.376979	0.0445721	0.186651	0.465217
										0.643328	0.0514059									1.32281	0.552484	2.05074	0.195486																					0.177321	0.137607	0.528335	2.04552
										0.220144	0.275592									0.173786	0.619896	1.05579	0.185959																					0.191152	0.674058	0.20086	0.974738
										0.105969	0.763167									0.838006	0.371133	0.643891	1.26151																					0.258972	1.24695	0.0123286	0.422992
										0.000780208	0.236134									2.17854	1.01732	0.602735	2.43786																					0.0114112	0.597478	0.284783	0.159013
										0.706582	0.00450623									0.845319	0.479785	0.973886	0.151173																					0.130556	0.203041	0.367316	0.276925
										0.313978	0.0733641									0.3733	0.686663	0.479404	0.485889																					0.105686	0.149087	0.00718209	1.74927
										0.00178337	0.0152786									0.653237	0.119191	1.15912	0.717088																					0.243562	0.421113	0.0329373	0.203883
										0.702607	0.0724381									0.124827	0.0305922	0.467126	0.381121																					0.321778	0.309555	0.843505	0.11843
										0.0528434	0.344958									0.430229	0.471068	0.0888658	0.446612																					0.314715	0.304791	0.86138	1.60583
										0.702946	0.0865274									0.670871	0.151115	0.662288	2.85843																					0.142322	0.653167	0.3837	0.50441
										0.0366263	0.0152974									0.0948803	0.193028	1.90696	1.00204																					0.054649	0.158333	0.164452	0.22216
										0.059353	0.0496189									0.904551	0.523543	0.0819299	0.408535																					0.329627	0.271002	1.35232	0.282792
										0.0450703	0.185382									0.845929	0.311284	0.364197	0.523519																					0.188322	0.0827887	0.362716	1.39554
										0.0923337	0.454785									0.577777	0.647026	0.29822	0.199032																					0.995265	0.801579	0.0899261	0.151487
										0.190336	0.0295485									0.0542848	0.446762	0.10425	1.0656																					0.923983	0.103496	0.0634306	0.686143
										0.00154825	0.00245841									0.35895	0.328597	0.843947	0.606664																					0.0711405	0.049113	0.896976	0.432331
										0.00669227	0.38948									1.0295	0.121215	0.848529	1.16452																					0.199742	0.181685	0.571591	0.308839
										0.114488	0.119309									0.174524	0.394003	0.109115	0.493066																					0.0520884	0.0703141	1.61167	0.0733592
										0.227378	0.0160057									0.669015	0.0515587	0.188834	0.288037																					0.327141	0.0137193	1.3223	1.22626
										0.132953	0.257288									0.580395	0.332074	2.07026	0.588012																					0.167005	0.0348727	0.561476	0.294056
										0.105435	0.00680527									0.342704	0.0604905	1.18078	0.0232918																					0.388552	0.574726	0.239341	0.473379
										0.0161498	0.248743									0.437612	0.0405931	1.03426	0.628801																					0.115515	0.209993	1.05316	1.78205
										0.0433404	0.164501									0.279516	0.143907	0.556354	0.415957																					0.0483639	0.0516757	0.416053	2.23548
										0.13598	0.000644152									0.527765	0.967812	1.97078	0.416648																					0.148206	0.15978	0.117894	0.783797
										0.0206033	0.265385									0.61086	1.69817	1.34883	0.788294																					0.337377	0.282539	0.651175	0.575376
										0.0171534	0.672417									0.48112	1.60923	1.48865	0.0910105																					0.315521	0.466781	1.96957	0.165876
										0.0284786	0.0830214									0.35832	0.169139	0.872263	0.447547																					0.10611	0.366198	0.338285	0.368886
										0.149654	0.296215									0.0431048	0.0620113	1.09832	0.808971																					0.0745284	0.246312	0.1386	0.326465
										0.103265	0.114947									0.523634	0.79898	0.576956	0.225989																					1.30916	0.103729	0.214567	0.0488015
										0.258197	0.551049									0.163688	0.100632	0.550334	0.146437																					0.050829	0.0939452	0.245909	1.48636
										0.0895539	0.0185361									0.546114	0.966372	1.3888	0.183782																					0.634436	0.79728	0.243927	0.212375
										0.112023	0.347205									0.289639	1.65959	0.626628	0.11013																					0.252715	0.290183	0.116265	0.360504
										0.341566	0.00874478									0.600532	0.110999	0.22944	0.821157																					0.00524208	0.23571	0.421433	0.853156
										0.0209268	0.1442									0.620505	2.60227	0.336149	0.19529																					0.374425	1.05595	0.468101	0.888644
										0.0556784	0.235753									0.450306	0.297387	0.281238	0.503146																					0.0855778	0.0864178	1.54586	0.730897
										0.508517	0.328313									0.106486	0.0523968	1.72818	0.334876																					1.48024	0.0682909	0.325164	1.36852
										0.000131129	0.106105									0.216139	0.0501636	0.59868	0.0237923																					0.145806	0.0860104	0.37722	0.352554
										0.259639	0.00703619									0.445418	0.303464	2.37714	0.0149692																					1.0948	0.368643	0.0357199	1.02004
										0.798157	0.0446539									0.542284	1.11467	0.656129	0.454705																					0.22841	0.0935225	1.26246	0.390246
										0.0375611	0.607726									0.67113	0.316665	0.286828	0.305521																					0.920033	0.0852279	0.921148	0.616158
										0.103334	0.0225897									0.212075	0.331509	1.04833	0.222839																					0.68055	0.59929	0.441134	0.0191397
										0.330671	0.19554									0.665356	0.162235	0.0486702	0.233963																					0.928214	0.230897	0.307545	0.619977
										0.0367977	0.18555									0.17437	0.196582	6.82112	1.09786																					1.32859	0.527355	0.829957	0.106921
										0.289541	0.0701577									0.405328	0.216214	0.434027	0.0934253																					0.205901	0.326418	1.79232	0.694257
										0.188787	0.023017									0.727418	0.67618	3.17153	3.21071																					0.428948	0.444119	0.280867	0.0771228
										0.34662	0.0958038									0.811002	0.110489	0.555383	0.217715																					0.289443	0.17987	0.106913	0.570493
										0.203386	0.0828517									0.238487	0.535913	0.835688	0.774391																					0.59008	0.723637	1.19279	0.237913
										0.0029069	0.00216362									0.122988	0.419571	1.07065	0.664047																					0.10556	0.553273	0.747537	1.65622
										0.025116	0.0381145									0.313122	0.133803	0.441644	0.168355																					0.120378	0.256762	0.216611	0.0294404
										0.0228697	0.0169129									0.191269	0.331607	0.769172	0.163885																					0.133201	0.0168846	0.294375	0.0335716
										0.0285121	0.0617									0.213307	0.188528	0.166867	0.206391																					0.409393	0.259673	0.149096	0.693669
										0.007182	0.0693615									0.234647	0.449006	0.739577	0.521511																					0.100322	0.0426845	0.978643	0.413863
										0.13298	0.489569									1.76281	0.0215593	0.591331	3.84689																					1.37466	0.420463	0.460058	1.46209
										0.295542	0.00391245									0.253115	0.100084	0.0786952	3.04836																					0.27265	0.516407	0.149947	0.877764
										0.0506516	0.223947									0.184988	0.112797	0.476825	0.0650076																					0.694538	0.672508	0.123836	0.103719
										0.0368017	0.0232165									0.193942	0.240479	0.377064	0.854291																					0.161992	0.018108	0.225425	1.2285
										0.183765	0.393568									0.116254	0.17201	1.64947	0.0989927																					0.321616	0.112838	0.513886	0.519736
										0.180369	0.370111									0.302394	0.370285	0.536315	0.87817																					0.0242995	0.0898528	0.212283	1.71381
										0.206308	0.0210971									0.695422	0.197746	1.26758	0.210308																					0.542483	0.203603	0.765437	0.161984
										0.138286	0.0334734									0.163845	0.41419	0.583953	1.60205																					0.906216	0.117183	0.786234	0.206691
										0.00759581	0.0533057									0.230827	1.76762	0.586953	0.06285																					0.117174	0.0487381	0.263713	0.209535
										0.112609	0.473626									0.18036	0.488594	0.229727	0.615835																					0.298763	0.704116	0.681841	0.17463
										0.049553	0.212613									0.0365975	0.859809	0.53192	0.19382																					0.521429	0.135706	0.380197	3.00064
										0.52564	0.106669									0.483036	0.0330254	0.147818	0.101747																					0.232282	0.0173643	1.70395	0.504261
										0.0440675	0.107315									0.420679	0.152022	0.45411	0.479285																					0.282497	0.00689868	0.0708003	0.421093
										0.091324	0.0845449									0.324461	0.112679	0.528103	0.65807																					0.203772	0.146965	1.24686	0.195771
										0.00486986	0.0299587									1.00431	0.323836	1.03138	0.597136																					0.885507	0.119587	0.939179	0.224049
										0.113947	0.071101									1.7348	0.155111	1.22628	0.13718																					0.724019	0.46116	1.24766	0.275219
										0.0130422	0.133313									0.205796	0.26409	0.495136	0.310576																					0.0329081	0.185269	0.27703	0.481603
										0.377461	0.0829268									0.0987407	0.583105	1.38242	0.144454																					0.386484	0.440695	0.373811	0.475462
										0.0525671	0.0461355									0.360412	0.173921	0.85324	0.0566523																					0.17155	0.498815	0.400168	0.0850687
										0.00617417	0.43393									0.335057	0.623538	0.0535969	0.0323867																					0.127907	0.225835	0.441077	0.146875
										0.202122	0.0126287									0.206022	0.0597592	0.922054	1.50334																					0.11753	0.797719	2.16245	0.786241
										0.0384866	0.0458397									0.657723	0.135599	0.574184	0.0743546																					0.274885	0.281898	1.10056	0.152892
										0.0338794	0.219438									0.164232	0.147563	0.0896028	0.281112																					0.325922	1.00301	0.00248595	0.422681
										0.545418	0.123769									0.097406	0.238028	0.952701	0.587627																					0.338958	0.185516	0.372627	0.0540726
										0.254396	0.248422									0.863938	0.226608	1.06747	0.509738																					0.849084	1.40086	0.425654	0.275285
										0.0119572	0.375333									0.406814	0.0338303	1.1246	0.105557																					0.112231	0.0508019	0.449912	0.900021
										0.00542023	0.113961									0.238956	0.0341127	0.62969	0.90275																					0.235213	0.772346	0.436238	0.278823
										0.49646	0.127753									0.426344	0.733121	0.302158	0.77069																					0.0755032	1.11254	0.934	0.658299
										0.114004	0.0896998									0.0130784	0.111213	1.67132	0.198919																					1.65461	0.431575	0.286303	0.174946
										0.0576706	0.163958									0.0105985	0.342151	1.65307	0.501927																					0.388201	0.998482	0.628017	0.261738
										0.5764	0.305916									0.0123337	0.256018	0.689619	0.562383																					0.660545	0.21844	1.18789	1.48522
										0.0234638	0.149284									0.535081	0.236282	0.626013	0.0701115																					0.531114	0.138676	0.284817	0.556542
										0.213047	0.0359558									0.130752	0.403055	0.794845	1.24895																					0.224338	0.85214	1.30243	0.499221
										0.100452	0.00594542									0.182431	0.0613632	0.0966819	0.89088																					0.629438	0.512277	0.421507	0.444479
										0.0598415	0.0923561									0.720533	0.0174869	0.100099	2.15232																					1.4504	0.291723	0.146365	0.408381
										0.226224	0.0987965									0.337185	0.219075	0.427186	1.56495																					1.26792	0.520133	0.26024	1.07066
										0.0261232	0.265387									0.0968676	0.134241	1.56699	0.173691																					0.183042	0.0913291	0.0784994	1.87153
										0.0299054	0.414418									0.529647	0.232406	0.502151	0.389669																					0.223455	0.0993378	0.0282025	1.58456
										0.144604	0.259266									0.250882	0.335012	0.23345	0.443591																					0.208252	0.235493	0.189799	0.0116109
										0.00970564	0.0344946									1.3144	0.238973	0.5424	0.658077																					0.0647371	0.627751	0.038476	0.0506354
										0.146447	0.663467									0.873216	0.101749	0.378273	0.188638																					0.588279	1.12607	0.488184	1.63157
										0.150724	0.172551									0.32592	0.365438	1.52546	0.348752																					0.459651	0.0527839	0.143776	0.0695154
										0.0489023	0.0104854									0.474933	0.0936186	4.33616	1.30469																					0.743231	0.593019	0.174697	1.46413
										0.202356	0.0217691									0.388823	0.163676	0.654425	0.438114																					0.862114	0.152466	0.43843	0.419687
										0.0526993	0.0715031									0.694602	0.0406037	2.55154	0.146519																					0.518874	0.0121783	0.230757	0.129759
										0.0963892	0.140767									0.372669	0.635366	0.612398	0.26733																					1.18193	0.134746	0.0725312	0.118653
										0.0392237	0.00254856									0.198456	0.0630937	1.00261	0.16733																					0.543895	0.691777	1.26082	0.460353
										0.0150501	0.133595									1.07095	0.123743	0.640582	1.02583																					0.122677	0.141916	0.233877	0.171333
										0.0163671	0.249363									0.151082	0.0579208	1.44169	0.702502																					0.501014	0.652016	0.373183	0.47053
										0.000438346	0.163015									0.461039	0.515182	0.10131	0.647185																					0.849984	0.209347	0.46108	0.221858
										0.0326111	0.101483									0.0264858	0.449863	0.261805	0.409817																					0.111457	0.875294	0.404816	0.531607
										0.480763	0.0466796									0.0446796	1.57579	0.605704	0.332186																					1.14581	0.0888523	0.172426	0.621327
										0.0120735	0.0216611									1.68446	0.337938	0.614322	0.192409																					0.129055	0.116383	0.279992	0.334503
										0.0440183	0.282243									0.126857	0.721141	1.60846	0.29989																					0.207792	0.620167	0.97165	0.354823
										0.00981134	0.0561424									0.371536	0.564772	0.578744	2.15072																					0.0776459	0.112984	0.227798	0.252825
										0.0422759	0.0369431									0.344781	0.478194	0.189492	0.0145393																					0.156858	1.42138	0.107006	0.717583
										0.000917205	0.789416									2.06802	0.296026	0.455457	0.409306																					0.497799	0.279716	0.298541	0.238888
										0.0256523	0.0963828									0.016485	0.382989	0.698107	0.218921																					0.0570218	0.197204	0.865186	1.0336
										0.128894	0.183961									0.133623	0.189271	0.69603	0.155111																					1.00932	0.336489	1.29602	0.496049
										0.0462026	0.0108806									0.427097	0.559929	0.206013	0.116434																					0.107846	0.101963	0.439375	0.590509
										0.0166625	0.0106847									0.391	0.299726	0.388664	0.543345																					0.204082	1.53587	0.118079	0.15845
										0.0594666	0.0360478									0.22561	0.0116026	0.971539	0.815655																					0.0888273	0.178345	0.369601	0.229399
										0.226591	0.128233									0.509914	0.260116	1.13558	0.250089																					0.111388	0.754479	0.313055	0.479779
										0.115642	0.0919989									0.1714	0.00132759	0.957431	0.23106																					0.205398	1.71651	1.16594	1.14674
										0.0382049	0.315147									0.373351	0.647939	0.68394	0.142575																					0.476058	0.367496	0.0762046	0.65719
										0.00295186	0.0453367									0.542083	0.0770363	1.43358	1.31153																					0.620971	0.130982	0.91055	0.190559
										0.0105651	0.0418183									0.157458	0.0187251	0.69802	0.279141																					0.358839	0.0962325	0.235085	1.08845
										0.00173664	0.0291786									0.0243449	0.0994164	0.589059	0.366046																					0.0945538	0.585705	0.220026	0.925441
										0.00914591	0.863091									0.1539	0.116595	0.678736	0.102822																					0.198079	0.123539	0.726885	0.944531
										0.00646566	0.184994									0.537556	0.50349	0.599663	0.488694																					0.440607	0.319723	0.581766	0.922725
										0.00296922	0.00460044									0.554916	0.183186	0.609441	0.793592																					0.377965	1.03813	2.43136	0.877329
										0.0650111	0.0786306									0.224899	0.0182076	1.19411	1.26458																					0.108553	0.693202	1.10615	0.309139
										0.00613809	0.133633									0.100766	0.811298	0.470121	0.294441																					0.0560518	0.0410433	0.438521	0.647007
										0.732824	0.184737									0.297091	0.617396	2.20211	0.324456																					0.125382	0.312539	0.125898	0.0451711
										3.45105	0.347905									0.121156	0.122984	1.32299	0.649618																					1.00621	0.0194508	0.528246	0.106074
										0.0272235	0.0518372									0.590836	0.173787	0.669389	0.308506																					0.222346	0.0986272	0.294264	0.260453
										0.0315794	0.00328024									0.501756	0.298839	0.420314	0.504468																					1.06413	0.340106	0.18342	0.503384
										0.0147426	0.0358179									0.168128	0.018772	0.0988273	0.714644																					0.479821	0.475656	0.221987	2.2013
										0.0388828	0.0804038									0.644254	0.513791	0.484894	0.0983928																					0.437551	0.461451	0.778761	0.953849
										0.0380559	0.0596216									0.411156	0.36696	1.32458	0.468427																					0.888565	0.549032	0.825617	0.875531
										0.0104809	0.00785845									0.169941	0.517974	0.593316	0.302929																					0.00445085	0.143728	0.438479	0.415652
										1.1991	0.142797									0.164284	0.370691	0.807706	0.251761																					2.60452	0.222688	0.0851747	0.218181
										0.00589423	0.247898									0.753209	0.0189036	0.165641	0.79034																					0.0281381	0.665609	1.52485	0.416778
										0.237585	0.0858592									0.301002	0.699173	0.29948	1.22301																					0.0917417	0.129355	0.244575	0.889815
										0.0333373	0.0276904									0.0587827	0.123278	0.826289	0.467508																					0.596903	0.590432	0.109952	0.357366
										0.174877	0.0387677									0.0937886	0.567388	0.19171	0.929771																					0.267304	0.295252	0.022991	1.02421
										0.066417	0.1187									0.353445	0.329183	0.588511	0.843427																					0.0715628	0.067018	0.458455	0.245275
										0.0176025	0.0930245									0.430192	0.0549103	0.722996	0.191146																					0.127398	2.30226	0.286948	0.383944
										0.00132907	0.0284972									0.443495	0.0205906	2.05688	0.952264																					0.16685	0.166791	0.172929	0.666195
										0.0351125	0.035874									0.59104	0.874758	0.209752	0.584008																					0.217994	0.105354	0.387489	0.419988
										0.204562	0.239688									0.079462	1.31512	0.461174	0.182102																					0.0264209	0.206717	0.137345	0.935369
										0.000155331	0.282917									0.385802	0.598906	0.590432	0.365143																					1.86441	0.489639	0.31743	0.193627
										0.194517	0.183464									0.561601	0.367558	0.162407	0.322259																					0.0741651	0.0838368	0.132803	0.291659
										0.0516329	0.312888									0.427794	0.221509	0.208736	0.267632																					0.153199	0.486356	0.263225	0.938519
										0.138289	0.145124									0.101505	0.360801	0.391697	0.176441																					1.09024	0.256017	0.122623	1.29942
										0.0629172	0.0292956									0.151806	0.726086	1.26344	0.5436																					0.477143	0.0565896	0.157797	0.298528
										0.396452	0.131287									0.0207955	0.0777981	0.612697	0.835154																					0.42362	0.532328	0.345695	1.58732
										0.0325089	0.531882									0.044305	0.120549	1.4797	0.418153																					0.473653	0.482411	0.182387	0.0980415
										0.00595748	0.351139									0.489798	0.24706	0.49944	0.505783																					0.634952	0.313947	0.168675	0.365437
										0.0658029	0.106937									1.18072	0.775461	0.155853	1.49097																					0.689245	0.140606	0.722361	1.4885
										0.0405751	0.211896									0.251084	0.818897	0.568207	1.75076																					0.479013	0.0674812	0.932724	0.0612714
										0.200659	0.450979									0.105585	0.892528	0.392531	0.339083																					0.0975723	0.362801	0.510697	0.327154
										0.984534	0.044318									0.0832793	0.216369	0.658629	0.199325																					0.181357	2.23892	0.0429572	0.655108
										0.0777464	0.336027									0.237193	0.454561	0.511922	1.12152																					0.372288	0.531433	0.127151	0.705444
										0.591105	0.241912									0.703857	0.644108	1.75929	0.488992																					0.116163	0.0335902	0.496935	1.0396
										0.0304138	0.0156771									0.136895	0.164833	1.41293	0.386254																					0.0558709	0.181199	1.68118	1.40865
										0.088196	0.0183541									0.227512	1.14759	0.097605	0.461228																					0.165669	0.381064	2.46454	0.296283
										0.0772559	0.285704									0.164733	0.322694	0.648524	0.296978																					0.774863	0.777958	0.218607	0.288918
										0.041177	0.159845									0.428211	0.350839	2.0618	0.597828																					0.944939	0.405683	0.126848	0.0628155
										0.14993	0.0433218									0.393019	0.467353	0.193584	0.782725																					0.0705646	0.656139	0.753963	1.97575
										0.057093	0.089112									0.193021	1.49228	1.34371	0.584939																					0.325109	0.10627	0.411151	0.850152
										0.0419848	0.0237067									0.172818	0.217547	0.346205	0.224676																					0.0609287	0.410514	0.261011	0.557176
										0.242593	0.39949									0.32485	0.419109	1.64489	0.100822																					0.340356	0.158739	0.0999656	0.316638
										0.0994953	0.0129157									0.435265	0.16987	1.97829	0.263564																					0.113116	0.220383	1.22231	0.263773
										0.00259469	0.323531									0.0133011	0.224659	0.329838	0.69273																					0.427756	0.596729	0.0876031	0.595985
										0.0163084	0.0296384									0.295576	0.223918	0.240301	0.523157																					1.45331	0.406561	0.114069	0.816558
										0.0321692	0.125852									0.438908	0.337042	0.467759	0.224987																					0.514775	0.233062	0.768319	0.923303
										0.497215	0.0113739									0.306904	0.598727	2.18491	1.29612																					0.214745	0.223395	0.744062	0.224583
										0.0165945	0.172161									0.515789	0.412335	0.221547	0.308707																					0.154595	0.376169	0.302599	0.1481
										0.250364	0.0116552									0.360124	0.00159335	2.59384	1.6541																					0.0993909	0.115811	0.381025	1.78652
										0.0511208	0.010684									0.373215	0.0457763	1.85561	0.754064																					2.18419	0.543448	0.549579	0.120425
										0.00737682	0.272549									0.425828	0.165972	0.447206	0.445341																					0.179726	1.01884	0.496979	0.273502
										0.329879	0.190037									0.046274	0.238808	1.83117	0.637406																					0.515834	0.105595	0.204166	0.888297
										0.00489672	0.0868277									0.300205	0.415158	0.141862	0.755786																					0.0891286	0.284183	0.658359	1.0157
										0.0740505	0.23077									0.888061	0.0311185	0.948427	0.434248																					0.898616	0.259975	1.2132	0.660615
										0.232722	0.0234797									0.795725	0.139489	0.732543	0.158183																					0.306398	0.109161	0.550463	0.149
										0.048202	0.258013									0.498108	0.176951	0.479801	0.461749																					0.104967	1.65488	0.267516	0.0525875
										0.138799	0.015128									0.0604887	0.0618955	1.88448	0.296976																					0.348542	0.562693	0.252425	0.747586
										0.0665472	0.15337									0.523807	0.349935	0.540104	0.490961																					0.0519897	0.576691	0.656568	1.13818
										0.191693	0.0582882									0.767881	0.581523	0.783399	0.671152																					0.192306	0.214574	0.186297	0.756019
										0.0615018	0.572115									0.642079	0.166277	1.45897	0.605254																					0.463807	0.601343	0.281135	0.253158
										0.0407517	0.0082157									0.157307	0.00516518	1.51802	0.201711																					0.18985	0.237154	0.621159	0.357625
										0.00365344	0.108956									0.307101	0.352926	0.86923	0.613759																					0.492733	0.0929377	0.202162	0.796016
										0.152374	0.128896									0.316434	0.024759	0.295564	0.243196																					0.941167	0.443717	0.354521	0.863378
										0.0809302	0.048318									0.155854	0.227709	0.140027	1.15301																					0.113708	0.205048	0.538183	1.4567
										0.617413	0.148756									0.510814	0.310785	0.436343	0.348395																					0.0440841	0.340732	0.41895	0.285249
										0.0146434	0.0776581									0.860949	0.226859	1.45027	0.0545194																					0.21441	1.17413	2.09061	0.568263
										0.152362	0.0226495									0.916178	0.764935	0.0335996	0.394386																					0.368245	0.477017	0.403174	0.326548
										0.249171	0.134241									0.155483	0.0856026	0.56424	0.569985																					0.410131	0.306977	0.3322	1.23505
										0.0233847	0.00359997									0.270716	0.344553	1.09912	0.617973																					0.00127577	0.0917283	0.374394	0.099341
										0.0968273	0.0794945									0.431801	0.394962	1.51324	0.603601																					0.0357329	0.0400632	0.314942	0.628325
										0.404068	0.158226									0.0519121	0.435248	0.434768	0.280192																					0.139671	0.067399	0.36753	0.571485
										0.207536	0.00587452									0.352961	0.120964	1.15255	0.4943																					2.42825	0.271109	0.142533	0.409403
										0.206545	0.00770077									0.114397	0.687357	1.03239	0.279019																					0.299868	0.196227	2.46246	1.79867
										0.146344	0.0180971									0.350995	0.751446	0.926775	0.503198																					0.691705	0.393827	1.04941	0.202959
										0.00758998	0.0659142									0.220695	1.53701	0.382015	0.842264																					0.370053	0.138435	0.514453	0.790002
										0.00244898	0.0417593									0.678643	0.539759	0.229541	0.527967																					0.56103	0.93518	0.071434	0.152825
										0.00498887	0.146091									0.135587	0.214499	1.95143	1.11871																					0.259287	0.17616	0.666624	0.754666
										0.00151404	0.0420561									0.0834653	0.044732	0.213493	0.237292																					1.69946	0.585421	0.252804	0.256351
										0.155056	0.00544627									0.244099	0.118761	1.83243	1.56454																					0.56758	0.192825	1.13844	1.13362
										0.271576	0.0102541									0.171443	0.832523	1.97881	1.29851																					0.80137	0.189172	0.0944323	1.05166
										0.297271	0.021984									0.093978	1.12781	0.619832	0.434358																					0.155816	0.436214	0.463463	0.224244
										0.662798	0.0655647									0.642243	0.467843	0.781997	0.397044																					0.315358	0.0842558	0.547394	0.41353
										0.133203	0.484444									0.724332	0.79164	1.68097	0.678381																					0.0668282	0.0685672	0.806349	0.168653
										0.0556247	0.0143318									0.297746	0.52841	1.10869	0.604023																					0.287565	0.311216	0.538748	0.17528
										0.298238	0.0602481									0.64745	0.757684	0.784221	0.211297																					0.160417	0.0685665	0.278359	2.12256
										0.00231214	0.246066									0.882119	0.679055	0.289903	2.02868																					1.53617	0.0421963	1.56484	0.1395
										0.00695778	0.0397109									0.155088	0.815538	0.0828597	0.430276																					1.79271	0.576828	1.85006	0.368838
										0.0295501	0.0959398									0.0973174	1.26046	0.616718	0.795083																					0.0229482	0.14011	0.198727	0.253912
										0.04601	0.0232235									0.168623	0.367069	0.179771	0.0673631																					0.671792	0.148373	0.12814	0.77387
										0.0913483	0.117915									0.885475	0.134587	1.09565	0.228349																					0.333438	0.0217091	0.643925	0.117326
										0.00184061	0.0143351									0.862081	0.592779	0.230263	0.365637																					0.944625	0.499762	0.148534	0.130156
										0.102385	0.0324124									0.238434	0.0278253	0.62403	0.997676																					0.0145657	0.132465	1.43204	0.332715
										0.0947119	0.290334									0.283562	0.728508	1.0436	2.18574																					0.893714	0.0863705	0.257934	0.426008
										0.107666	0.0916129									0.244897	0.296531	0.659288	1.6269																					0.119391	0.560005	0.175156	0.593456
										0.0263765	0.0258001									0.0435047	0.0716918	1.14843	0.2574																					0.149156	0.71913	0.139521	1.93013
										0.0147573	0.360259									0.0711958	0.220106	0.794985	0.357826																					0.129892	0.147459	0.213016	1.72022
										0.0642381	0.019167									0.117209	0.379689	0.429381	0.197414																					0.0984582	0.512493	0.609611	0.669033
										0.131169	0.268182									0.502944	0.659365	1.06542	0.496515																					0.700331	0.278604	0.0610468	0.75074
										0.0107377	0.0413913									0.13486	0.611481	0.91691	0.487379																					0.510868	0.0751682	0.603677	0.419387
										0.166256	0.0314997									0.399964	0.139678	0.827152	0.789913																					0.165606	0.155417	0.297186	0.405275
										0.0279079	0.22396									0.161485	0.0579918	0.148099	0.444444																					0.540119	0.427636	0.187292	0.809353
										0.00591773	0.143232									0.0117599	0.267361	0.814997	0.789279																					0.578504	0.0671528	0.415422	0.170538
										0.145698	0.201383									0.1972	0.848571	0.580352	1.55176																					1.23852	0.205351	0.485089	0.570807
										0.066123	0.0582728									0.288278	0.273517	0.869835	2.1545																					0.203104	0.234846	0.0830766	0.390662
										0.113933	0.165264									0.74577	0.0553042	2.26152	1.08813																					0.139214	0.012255	0.118163	0.696243
										0.0129143	0.215656									0.5481	0.0433686	2.53951	0.0586772																					1.31099	0.707045	1.42163	0.0189511
										0.00634563	0.0985522									0.199223	0.26319	0.149708	0.568415																					0.039639	0.410189	1.29628	1.00791
										0.274918	0.0235975									0.549041	0.00827781	6.14115	0.0715343																					0.731256	0.630919	0.526399	0.563548
										0.00200279	0.955319									0.0591687	0.865867	0.848443	0.227394																					0.0984502	0.0265286	0.904609	0.261363
										0.00251327	0.0236475									0.193162	0.162561	0.604194	0.893604																					0.0757892	0.22566	0.0159422	1.22005
										0.152656	0.38129									0.210264	0.287084	0.392845	0.235442																					0.110834	0.316918	1.45846	0.559208
										0.896102	0.586804									0.212863	0.344042	0.294494	0.63388																					0.708555	0.0378852	0.0290169	0.228493
										0.0874895	0.196621									1.27444	0.0341544	1.31385	0.917705																					0.127919	0.0602898	0.729055	0.224497
										0.0382949	0.766977									0.224957	0.452869	0.695244	0.757556																					0.621435	0.0152441	1.27432	1.61022
										0.1021	0.28539									0.498418	0.509103	1.44105	1.78963																					0.681954	0.331208	0.133995	0.780399
										0.0755975	0.0122582									0.0844318	0.42145	0.737467	0.212952																					0.188927	0.33931	1.84485	0.218373
										0.298686	0.0989609									0.0334643	0.163353	0.892953	1.59491																					0.233739	0.0402774	0.153534	0.231403
										0.60922	0.249877									0.438139	0.0964465	1.22393	0.221262																					0.177593	0.0176523	0.119984	0.335192
										0.461767	0.0083434									0.957214	0.665418	0.751389	2.75423																					1.8424	0.128115	0.218928	0.792352
										0.191122	0.0512937									0.481368	0.157996	0.604529	0.395874																					0.299057	0.388588	0.310407	0.360191
										0.344386	0.0860846									0.270782	0.685863	0.73817	0.333112																					0.704253	0.0969122	0.089086	0.130026
										0.575926	0.278983									0.455614	0.283286	0.674062	0.63993																					0.731724	0.878182	0.0302437	0.124681
										0.348252	0.133124									0.236757	0.152051	0.672545	0.333218																					0.906603	0.477224	0.427593	0.169911
										0.0334492	0.047114									0.389063	0.8505	0.150147	0.0530342																					0.0462001	0.366679	0.037408	0.151924
										0.0794329	0.17941									0.257491	0.24249	0.109066	1.051																					0.338383	1.04715	0.537226	0.471336
										0.224375	0.0109402									0.685055	0.0436463	0.680337	0.356568																					0.0554174	0.0104877	0.508067	0.641913
										0.0296536	0.00869307									0.988764	0.102647	0.530172	1.34414																					0.195911	0.111626	0.587963	0.236845
										0.180192	0.0602517									0.0810333	0.411717	0.118609	0.0252151																					0.325631	0.0612108	0.810392	0.210938
										0.0820301	0.131069									0.679575	0.010401	0.863709	0.370355																					0.875001	0.0295509	0.467086	1.92627
										0.000374303	0.0296813									0.351696	0.220657	0.323305	0.889526																					1.15145	0.100957	0.175454	0.539116
										0.141552	0.0214175									0.332672	0.197899	1.18834	0.0905571																					0.233966	0.0797946	0.490665	0.527306
										0.0121797	0.0382339									1.41538	0.0881737	0.909267	0.269721																					0.613068	0.283775	0.945655	0.953219
										0.86078	0.0509192									1.00699	0.162231	0.384321	0.566308																					0.242145	0.201754	0.812587	0.53202
										0.325252	0.00992087									0.895922	0.271574	0.799231	0.764731																					0.684171	0.0922735	1.07254	0.682468
										0.119962	0.053463									0.528911	0.144217	0.553634	1.2444																					0.156741	1.22733	0.176376	0.365108
										0.0837538	0.150255									0.275422	0.438353	0.10654	0.394133																					0.454935	0.612119	0.750771	0.310165
										0.0892285	0.0127268									0.70403	0.271199	0.762107	0.469482																					0.190309	0.367694	0.570846	0.0774067
										0.35264	0.00934559									0.0932409	0.461004	0.620429	0.255426																					0.256632	0.114117	0.496597	1.20038
										0.0698236	0.313163									0.142512	0.234423	0.143217	0.131701																					1.00198	0.325502	0.233085	0.439529
										0.00939065	0.260796									0.111707	0.284236	2.20195	0.164949																					0.0406045	0.0934761	0.662755	0.417832
										0.170039	0.307856									0.148648	0.115783	0.334486	0.778622																					0.223254	0.317022	0.324228	0.508522
										0.18073	0.128955									1.14818	0.703828	0.0513317	1.6593																					1.00128	0.082317	1.9797	0.259342
										0.150808	0.0401964									0.1814	0.864587	1.21714	0.252018																					0.137929	0.873997	0.570001	0.151778
										0.199928	0.0477387									0.029577	0.150165	1.06238	0.797757																					0.342956	0.572911	0.499423	0.200366
										0.310105	0.0602849									0.0318119	0.345655	0.713985	0.5622																					1.11171	0.439432	0.442345	0.842628
										0.0623861	0.100684									0.185775	0.146949	0.309434	4.94891																					0.179999	0.0389575	1.28827	0.840929
										0.0716211	0.0405456									0.518945	0.257584	1.19931	0.0204452																					0.102174	0.484733	0.0778241	0.368374
										0.570441	0.0895801									0.475551	0.179889	1.79291	0.429013																					0.0453341	0.647866	0.169071	0.238263
										0.14728	0.00292225									0.353623	0.0608405	0.217709	0.526738																					0.0587572	0.198025	0.701801	0.284766
										0.0475758	0.015784									0.0164173	0.355087	0.204658	0.192396																					0.269408	0.138777	0.1669	1.69125
										0.30106	0.101886									0.554208	0.207588	0.0817319	0.944919																					1.1243	0.114735	1.10062	0.0870192
										0.0452379	0.0635043									0.145889	0.262045	0.935855	0.623697																					1.04163	0.0622387	0.530842	0.518134
										0.0617789	0.0295336									0.0333473	0.411336	0.705916	1.00075																					0.136382	0.272129	0.635185	0.442704
										0.0356437	0.279778									2.60415	0.702874	0.30607	0.166208																					0.476791	0.268965	0.358775	0.226116
										0.157983	0.0692708									0.0183048	0.338665	0.055756	0.204479																					0.151534	0.121565	0.925026	0.299921
										0.0325839	0.0413075									0.147784	0.179863	1.14623	0.569503																					0.159116	0.13638	0.641251	0.542415
										0.490274	0.0812895									0.562085	0.127921	0.681263	0.558736																					0.842243	0.0652483	2.034	0.166087
										0.568523	0.043139									0.364804	0.281316	0.352184	0.412815																					0.888075	0.184464	2.87786	0.972253
										0.0865536	0.0585295									0.334388	0.115343	2.05812	1.13001																					0.163806	0.274491	0.241296	0.210284
										0.132654	0.0727214									0.691166	0.466642	0.426972	1.19287																					0.4946	0.375391	0.121479	0.42122
										0.249149	0.0693989									0.834314	0.355831	0.363219	0.019895																					0.275301	0.0216459	1.32846	1.43139
										0.0292144	0.488432									0.110282	0.143352	0.785216	0.332035																					0.600248	0.688286	0.904404	0.707372
										0.148434	0.0702216									0.1895	0.0112807	0.209968	0.386987																					0.0499127	0.238793	0.472068	0.406474
										0.0258206	0.582633									0.241186	0.176394	0.242589	0.378171																					0.0175544	0.0481847	3.01011	0.388402
										0.0611379	0.330533									0.0298773	0.173107	0.413913	0.143913																					0.257971	0.43806	0.24685	1.03632
										0.325199	0.212038									0.909524	0.473503	0.137363	0.144103																					0.0935146	0.110273	2.43955	0.0404606
										0.179145	0.217247									0.711573	0.091448	1.39891	0.113331																					0.299484	1.33636	0.426026	0.154209
										0.0748463	0.0401186									0.0542843	3.73273	0.0983285	0.409179																					0.0903924	0.470961	0.720053	0.166703
										0.397341	0.0144466									0.364092	0.388265	2.14385	0.206871																					0.106826	0.0268288	0.783243	0.21103
										0.104638	0.0897481									1.47204	0.182478	2.71038	0.269399																					0.871136	0.162035	0.887796	0.325339
[truncated: 458,083+ more rows]
[truncated: 3 more columns]

## Sheet: Figure 6
Figure 6B												Figure 6C												Figure 6E												Figure 6F
[truncated: 156,481 more rows]

## Sheet: Supplementary Figure 2
Fig S2C
Lobe	Indentation
[truncated: 98 more rows]

## Sheet: Supplementary Figure 3
Figure S3C					Statistics	Kruskal-Wallis test
[truncated: 250 more rows]

[truncated: 3 more sheets: Supplementary Figure 4, Supplementary Figure 6, Supplementary Figure 9]
